# Supplementary material for: The retinoic acid family-like nuclear receptor SmRAR identified by single-cell transcriptomics of ovarian cells controls oocyte differentiation in Schistosoma mansoni
Source: Nucleic Acids Res. 2024 Dec 16;53(4):gkae1228. doi: 10.1093/nar/gkae1228 (PMC11879061; doi:10.1093/nar/gkae1228)
Supplement: gkae1228_Supplemental_Files [file gkae1228_supplemental_files.zip]

Archive with 13 entries (13 files):
- Supplemental data.pdf
- Supplemental Table S1.xlsx
- Supplemental Table S10.xlsx
- Supplemental Table S11.pdf
- Supplemental Table S12.xlsx
- Supplemental Table S2.xlsx
- Supplemental Table S3.bmp
- Supplemental Table S4.xlsx
- Supplemental Table S5.docx
- Supplemental Table S6.xlsx
- Supplemental Table S7.xlsx
- Supplemental Table S8.xlsx
- Supplemental Table S9.xlsx
