# Supplementary material for: The retinoic acid family-like nuclear receptor SmRAR identified by single-cell transcriptomics of ovarian cells controls oocyte differentiation in Schistosoma mansoni
Source: Nucleic Acids Res. 2024 Dec 16;53(4):gkae1228. doi: 10.1093/nar/gkae1228 (PMC11879061; doi:10.1093/nar/gkae1228)
Supplement: gkae1228_Supplemental_Files [file gkae1228_supplemental_files.zip › Supplemental Table S1.xlsx]

## Sheet: Tabelle1
Supplemental Table S1. Primer sequences of primers for cloning
Cloning primer	Sequence 5´- 3´	Source
WISH Smp_144170 SmRAR fw	TAT TGA GTT CCT TTA TCT TAC CAG A	this study
WISH Smp_144170 SmRAR rev	AGC GAC AAA CAC TCG ATC CA	this study
WISH Smp_333540 SmMeiob fw	TTT GCA GTT GTT TCA GAA ATA AAG CAC CC	this study
WISH Smp_333540 SmMeiob rev	GAC TTT GTA GAT CTC TGG TTG GGC TG	this study
WISH Smp_163290 SmNcor fw	TTT CTA TCT AAT ATG TGT GAT ACA ATA TCC C	this study
WISH Smp_163290 SmNcor rev	AGG GGG GCG TTT TTG GTT CCC TT	this study
WISH Smp_266960 SmGli1 fw	AAT ACC ACT ACT CTT ACT ACT ACT ACT ACC ATT A	this study
WISH Smp_266960 SmGli1 rev	CTG CCG TAT TGT TGG ATT TGA AAT TAT AAT TAT TAT TG	this study
WISH Smp_055740 Smnanos-1 fw	TGA TAT CGA AAT CGT CCA GAC A	Li et al. 2021
WISH Smp_055740 Smnanos-1 rev	TTG TAT CGG TTC CAA CAA ACC	Li et al. 2022
Reference:
Li P, Nanes Sarfati D, Xue Y, Yu X, Tarashansky AJ, Quake SR, Wang B. Single-cell analysis of Schistosoma mansoni identifies a conserved genetic program controlling germline stem cell fate. Nat Commun. 2021 Jan 20;12(1):485.
