# Supplementary material for: The retinoic acid family-like nuclear receptor SmRAR identified by single-cell transcriptomics of ovarian cells controls oocyte differentiation in Schistosoma mansoni
Source: Nucleic Acids Res. 2024 Dec 16;53(4):gkae1228. doi: 10.1093/nar/gkae1228 (PMC11879061; doi:10.1093/nar/gkae1228)
Supplement: gkae1228_Supplemental_Files [file gkae1228_supplemental_files.zip › Supplemental Table S10.xlsx]

## Sheet: bOv
Supplemental Table S10. Gene Ontology (GO) terms of cluster marker genes
Cluster	GO.ID	Term	Annotated	Significant	FDR	Genes
cluster 1 (late germ cells)	GO:0071805	potassium ion transmembrane transport	6	1	0.0074	Smp_333920
	GO:0006869	lipid transport	11	1	0.0136	Smp_194840
	GO:0006468	protein phosphorylation	252	2	0.0329	Smp_158720,Smp_181490
	GO:0004672	protein kinase activity	249	2	0.023	Smp_158720,Smp_181490
	GO:0005267	potassium channel activity	34	1	0.034	Smp_333920
cluster 2 (intermediate germ cells)	GO:0046148	pigment biosynthetic process	5	1	0.02	Smp_054360
	GO:0006098	pentose-phosphate shunt	5	1	0.02	Smp_104580
	GO:0043101	purine-containing compound salvage	6	1	0.024	Smp_054360
	GO:0046112	nucleobase biosynthetic process	6	1	0.024	Smp_054360
	GO:0006839	mitochondrial transport	10	1	0.04	Smp_004080
	GO:0004601	peroxidase activity	9	2	0.00036	Smp_314200,Smp_317150
	GO:0020037	heme binding	21	2	0.00202	Smp_314200,Smp_317150
	GO:0003707	steroid hormone receptor activity	10	1	0.0322	Smp_144170
	GO:0003700	DNA-binding transcription factor activit...	109	2	0.04801	Smp_144170,Smp_327830
cluster 3 (GSC/GSC progeny)	GO:0055114	oxidation-reduction process	173	8	0.00065	Smp_035270,Smp_038960,Smp_048830,Smp_145300,Smp_158110,Smp_900000,Smp_900090,Smp_900110
	GO:0045454	cell redox homeostasis	32	2	0.01624	Smp_054470,Smp_158110
	GO:0022900	electron transport chain	13	2	0.02346	Smp_048830,Smp_900090
	GO:0006265	DNA topological change	5	1	0.03067	Smp_065840
	GO:0043648	dicarboxylic acid metabolic process	5	1	0.03067	Smp_035270
	GO:0042773	ATP synthesis coupled electron transport	6	1	0.0367	Smp_900090
	GO:0006518	peptide metabolic process	191	2	0.04899	Smp_145300,Smp_329680
	GO:0004129	cytochrome-c oxidase activity	8	2	0.0011	Smp_179460,Smp_900000
	GO:0016616	oxidoreductase activity, acting on the C...	23	2	0.0096	Smp_035270,Smp_038960
	GO:0003916	DNA topoisomerase activity	5	1	0.0322	Smp_065840
	GO:0051920	peroxiredoxin activity	5	1	0.0322	Smp_158110
	GO:0005044	scavenger receptor activity	5	1	0.0322	Smp_168590
	GO:0051537	2 iron, 2 sulfur cluster binding	6	1	0.0386	Smp_082570
	GO:0008324	cation transmembrane transporter activit...	157	3	0.0434	Smp_150230,Smp_179460,Smp_900000
	GO:0002161	aminoacyl-tRNA editing activity	7	1	0.0448	Smp_210180
	GO:0004497	monooxygenase activity	7	1	0.0448	Smp_145300
cluster 4 (somatic)	GO:0006879	cellular iron ion homeostasis	7	3	0.00013	Smp_047650,Smp_063530,Smp_311630
	GO:0007154	cell communication	407	9	0.00103	Smp_122900,Smp_128220,Smp_128230,Smp_134140,Smp_141250,Smp_167650,Smp_171780,Smp_246970,Smp_334140
	GO:0006793	phosphorus metabolic process	445	5	0.01728	Smp_131050,Smp_133600,Smp_136070,Smp_164380,Smp_306120
	GO:0043170	macromolecule metabolic process	1436	12	0.02294	Smp_047460,Smp_057530,Smp_131050,Smp_136070,Smp_141610,Smp_147790,Smp_164380,Smp_180810,Smp_194090,Smp_306120,Smp_314500,Smp_340060
	GO:0030036	actin cytoskeleton organization	20	2	0.04033	Smp_078690,Smp_126480
	GO:0005201	extracellular matrix structural constitu...	10	8	6.5e-13	Smp_123830,Smp_135560,Smp_159600,Smp_164590,Smp_170340,Smp_197370,Smp_213900,Smp_343740
	GO:0005509	calcium ion binding	224	15	2.1e-05	Smp_001100,Smp_045220,Smp_045550,Smp_045560,Smp_068510,Smp_074150,Smp_106110,Smp_132670,Smp_141250,Smp_147680,Smp_151600,Smp_154760,Smp_171780,Smp_341900,Smp_347790
	GO:0008199	ferric iron binding	8	3	0.00037	Smp_047650,Smp_063530,Smp_311630
	GO:0015662	ATPase activity, coupled to transmembran...	6	2	0.0053	Smp_136710,Smp_343120
	GO:0004867	serine-type endopeptidase inhibitor acti...	22	3	0.00832	Smp_180810,Smp_311660,Smp_311670
	GO:0005544	calcium-dependent phospholipid binding	28	3	0.01628	Smp_045550,Smp_045560,Smp_074150
	GO:0005506	iron ion binding	21	5	0.02384	Smp_047650,Smp_063530,Smp_068280,Smp_128370,Smp_311630
	GO:0019829	cation-transporting ATPase activity	17	2	0.04186	Smp_136710,Smp_343120
	GO:0015085	calcium ion transmembrane transporter ac...	18	2	0.04651	Smp_136710,Smp_343120
	GO:0003774	motor activity	43	3	0.04985	Smp_021920,Smp_035210,Smp_085540
Abbreviations:	GSC, germline stem cells; bOv, ovary of a mature, pairing-experienced S. mansoni females

## Sheet: bOv for plotting
GO.ID	Term	cluster	(-)log[10]FDR	color	FDR
GO:0071805	potassium ion transmembrane transport	late germ cells	2.13077	red	0.0074
GO:0006869	lipid transport	late germ cells	1.86646	red	0.0136
GO:0006468	protein phosphorylation	late germ cells	1.4828	red	0.0329
GO:0004672	protein kinase activity	late germ cells	1.63827	red	0.023
GO:0005267	potassium channel activity	late germ cells	1.46852	red	0.034
GO:0046148	pigment biosynthetic process	intermediate germ cells	1.69897	purple	0.02
GO:0006098	pentose-phosphate shunt	intermediate germ cells	1.69897	purple	0.02
GO:0043101	purine-containing compound salvage	intermediate germ cells	1.61979	purple	0.024
GO:0046112	nucleobase biosynthetic process	intermediate germ cells	1.61979	purple	0.024
GO:0006839	mitochondrial transport	intermediate germ cells	1.39794	purple	0.04
GO:0004601	peroxidase activity	intermediate germ cells	3.4437	purple	0.00036
GO:0020037	heme binding	intermediate germ cells	2.69465	purple	0.00202
GO:0003707	steroid hormone receptor activity	intermediate germ cells	1.49214	purple	0.0322
GO:0003700	DNA-binding transcription factor activity	intermediate germ cells	1.31867	purple	0.04801
GO:0055114	oxidation-reduction process	GSC/GSC Progeny	3.18709	seagreen	0.00065
GO:0045454	cell redox homeostasis	GSC/GSC Progeny	1.78941	seagreen	0.01624
GO:0022900	electron transport chain	GSC/GSC Progeny	1.62967	seagreen	0.02346
GO:0006265	DNA topological change	GSC/GSC Progeny	1.51329	seagreen	0.03067
GO:0043648	dicarboxylic acid metabolic process	GSC/GSC Progeny	1.51329	seagreen	0.03067
GO:0042773	ATP synthesis coupled electron transport	GSC/GSC Progeny	1.43533	seagreen	0.0367
GO:0006518	peptide metabolic process	GSC/GSC Progeny	1.30989	seagreen	0.04899
GO:0004129	cytochrome-c oxidase activity	GSC/GSC Progeny	2.95861	seagreen	0.0011
GO:0016616	oxidoreductase activity	GSC/GSC Progeny	2.01773	seagreen	0.0096
GO:0003916	DNA topoisomerase activity	GSC/GSC Progeny	1.49214	seagreen	0.0322
GO:0051920	peroxiredoxin activity	GSC/GSC Progeny	1.49214	seagreen	0.0322
GO:0005044	scavenger receptor activity	GSC/GSC Progeny	1.49214	seagreen	0.0322
GO:0051537	2 iron, 2 sulfur cluster binding	GSC/GSC Progeny	1.41341	seagreen	0.0386
GO:0008324	cation transmembrane transporter activity	GSC/GSC Progeny	1.36251	seagreen	0.0434
GO:0002161	aminoacyl-tRNA editing activity	GSC/GSC Progeny	1.34872	seagreen	0.0448
GO:0004497	monooxygenase activity	GSC/GSC Progeny	1.34872	seagreen	0.0448
GO:0006879	cellular iron ion homeostasis	somatic	3.88606	grey20	0.00013
GO:0007154	cell communication	somatic	2.98716	grey20	0.00103
GO:0006793	phosphorus metabolic process	somatic	1.76246	grey20	0.01728
GO:0043170	macromolecule metabolic process	somatic	1.63941	grey20	0.02294
GO:0030036	actin cytoskeleton organization	somatic	1.39437	grey20	0.04033
GO:0005201	extracellular matrix structural constitu...	somatic	12.1871	grey20	6.5e-13
GO:0005509	calcium ion binding	somatic	4.67778	grey20	2.1e-05
GO:0008199	ferric iron binding	somatic	3.4318	grey20	0.00037
GO:0015662	ATPase activity, coupled to transmembrane	somatic	2.27572	grey20	0.0053
GO:0004867	serine-type endopeptidase inhibitor acti...	somatic	2.07988	grey20	0.00832
GO:0005544	calcium-dependent phospholipid binding	somatic	1.78835	grey20	0.01628
GO:0005506	iron ion binding	somatic	1.62269	grey20	0.02384
GO:0019829	cation-transporting ATPase activity	somatic	1.3782	grey20	0.04186
GO:0015085	calcium ion transmembrane transporter activity	somatic	1.33245	grey20	0.04651
GO:0003774	motor activity	somatic	1.30233	grey20	0.04985
