# Supplementary material for: The retinoic acid family-like nuclear receptor SmRAR identified by single-cell transcriptomics of ovarian cells controls oocyte differentiation in Schistosoma mansoni
Source: Nucleic Acids Res. 2024 Dec 16;53(4):gkae1228. doi: 10.1093/nar/gkae1228 (PMC11879061; doi:10.1093/nar/gkae1228)
Supplement: gkae1228_Supplemental_Files [file gkae1228_supplemental_files.zip › Supplemental Table S12.xlsx]

## Sheet: Sheet1
Supplemental Table S12. Overview of newly detected genes and their transcript profiles within the oocyte clusters
Shown are genes that were previously not found as ovary-expressed genes in the S. mansoni cell atlas by Wendt et al. (2020).
id	Counts_Wendt_et_al	Counts_this_study	description
Smp_058970	0	333	Succinate_dehydrogenase_assembly_factor_4,_mitochondrial
Smp_062830	0	3	Mitochondrial_intermembrane_space_import_and_assembly_protein_40-B
Smp_070360	0	18	Cytoplasmic_polyadenylation_element-binding_protein_1
Smp_073920	0	1	Sodium/potassium-transporting_ATPase_subunit_beta-1
Smp_094250	0	368	3-phosphoinositide-dependent_protein_kinase_1
Smp_094390	0	11	Sodium/potassium/calcium_exchanger_3
Smp_103330	0	1217	EKC/KEOPS_complex_subunit_LAGE3
Smp_106050	0	1461	Thioredoxin-like_protein_4A
Smp_201230	0	5	Erlin-2
Smp_301340	0	4	Proteasome_subunit_beta_type-1-B
Smp_318310	0	17	AAA-ATPase_At5g17740
Smp_321650	0	4	TBC1_domain_family_member_20
Smp_321720	0	56	Dynactin_subunit_6
Smp_322070	0	5	Leucyl/phenylalanyl-tRNA--protein_transferase
Smp_323050	0	2	Alanine--tRNA_ligase
Smp_323730	0	2	Beta-1,3-galactosyltransferase_brn
Smp_325090	0	2	Protein_ARV1
Smp_327930	0	4	Leucine-rich_repeat_and_IQ_domain-containing_protein_1
Smp_328780	0	8	Cingulin
Smp_332780	0	4	Hypothetical_protein
Smp_341610	0	457	40S_ribosomal_protein_S12,_mitochondrial
Smp_344300	0	4	secretory_glycoprotein_kappa-5
Smp_346860	0	76	pseudogene
Smp_155760	NA	475	Heme_transporter_hrg1-A
Smp_212890	NA	217	Metallophosphoesterase_1
Smp_327650	NA	11	Uncharacterized_protein
Smp_337890	NA	9	Uncharacterized_protein
Smp_337900	NA	41	Uncharacterized_protein
Reference:
Wendt,G., Zhao,L., Chen,R., Liu,C., O’Donoghue,A.J., Caffrey,C.R., Reese,M.L. and Collins,J.J. (2020) A single-cell RNA-seq atlas of Schistosoma mansoni identifies a key regulator of blood feeding. Science, 369, 1644–1649.
