# Supplementary material for: The retinoic acid family-like nuclear receptor SmRAR identified by single-cell transcriptomics of ovarian cells controls oocyte differentiation in Schistosoma mansoni
Source: Nucleic Acids Res. 2024 Dec 16;53(4):gkae1228. doi: 10.1093/nar/gkae1228 (PMC11879061; doi:10.1093/nar/gkae1228)
Supplement: gkae1228_Supplemental_Files [file gkae1228_supplemental_files.zip › Supplemental Table S2.xlsx]

## Sheet: Tabelle1
Supplemental Table S2. Sequences of the in vitro transcription constructs for WISH-probes and dsRNA synthesis
Smp_144170 SmRAR WISH probe / dsRNA sequence 5´- 3´
TATTGAGTTCCTTTATCTTACCAGATGAGCCATTGTCCTGTAGAATATTCAAATCCTAATTCCCAGAATACTATATCTTATATTACCTCAGATTCTGTGATTAGTGTCTCATTCGCAGATTGTCAGTCGTCTAGTCCTTCATACCACTCTCTGTCATCAAGTACAGCCCTTCCTGGTGTTGGCTCTTTCTTAGATAAATCAAATCACCTTCCCCACTATTCTCCTAATAAATATTATGATACAGAACCTACTGCAATTCCGGGACACTCTTATGTTGAAAACACTGACGTTTTCGACAACAATCTTCCTTATCCAATAAAATCGGAGGCCATTCATGAAACAGTATCTGGGACGTTTATTACTCCAGATGCACACAACGAATCATGTTTTACATCTCCT…
Smp_333540 SmMeiob WISH probe / dsRNA sequence 5´ - 3´
TTTGCAGTTGTTTCAGAAATAAAGCACCCAAAAACCTTGATAATGTCTCAAAAAAAACCAAAGTGTGAGGAAGACGAGGAATTTACAATACAAAATGGGAGTCTAACTAGCAAATCCAAGTCAATTCAGTCGATTGAAACAGTTCAAACGGTACTTCAGCTGTGTGAAGTTATGCTTTTTGATGATTCATGTAGCTGTCTTCCGCTAATCTTTTGGAATGAAGACTGGATTCACATTGCATTAACAGCTTTTATACCATATTCTACCGTTTTATCGATTGTGAACTGTCCAGTTCGTTACGATCGTTACCGCAAAGGTGTGGTTGCCTCTCCAAACTCAAAAACCCTAATTATTATCTCACCTGACTGTGCTGAGGCCAATCGTTTAAGTCAACACTCT…
Smp_163290 SmNcor WISH probe / dsRNA sequence 5´ - 3´
TTTCTATCTAATATGTGTGATACAATATCCCGCTTACAATCCGAAAGCCATTTACCTTCGAATGCCCCACCACCAGGTTTGCGGATTGCCCCCAGCCCTGAGCAGGGTTATGCCAGTAGTATCAATCGGAATGGGAGGTCTGAAAGTTTTCCAAGTGGAGGTCCGGTTCTCACAACTGGGCCTCATGCAGGGTTGTTGACTCCGGAAGACATGCTTGCTGCAGCACAAATTTGTAGCCATCTAAGTCAGTCACAACTCAACGCTCTGGCAGCTGCTTACCATCAACAGCAGCAACAAATTCAACGTTCTGTTGGCCCAACTGCTTCAGGAACTTCAACTCTTGGTCACGTACCAGGAATTACATTTGCGCAGGCTCTAGCAGCCGTTACATCTGTATCG…
Smp_266960 SmGli1 WISH probe / dsRNA sequence 5´ - 3´
AATACCACTACTCTTACTACTACTACTACCATTAATAATCATATTAACACAACTTCTACTAATAATTATCAACAACAAAATGACACTATGTATGACAATAATAATAATAATGTTGATAATGATATGAAAGTCAAATCATCTATGAATGATTGTATTAATGACAATACTATAAATGATACACATTCTACCACTGTTATCCACGCGGAGAATGAAAATCCTAGAAGACCAATACCGTTGACGAATACATCAAATTTGGAAGGTTCAACATCTAATGTCGGTGGTAACAGTAATTTCCAAACAATGTCTGGAAATACAATTCCATTTCTGCCAATTTCCGCTACAAATGATGGTCGTTATGAATGGCCACCTTCAATGAGGTATTCATCAGCTAATACTGAT…
E. coli AmpR dsRNA control sequence 5´ - 3´ (Moescheid and Puckelwaldt et al. 2023)
GAGTATTCAACATTTCCGTGTCGCCCTTATTCCCTTTTTTGCGGCATTTTGCCTTCCTGTTTTTGCTCACCCAGAAACGCTGGTGAAAGTAAAAGATGCTGAAGATCAGTTGGGTGCACGAGTGGGTTACATCGAACTGGATCTCAACAGCGGTAAGATCCTTGAGAGTTTTCGCCCCGAAGAACGTTTTCCAATGATGAGCACTTTTAAAGTTCTGCTATGTGGCGCGGTATTATCCCGTATTGACGCCGGGCAAGAGCAACTCGGTCGCCGCATACACTATTCTCAGAATGACTTGGTTGAGTACTCACCAGTCACAGAAAAGCATCTTACGGATGGCATGACAGTAAGAGAATTATGCAGTGCTGCCATAACCATGAGTGATAACACTGCGGCCAA…
Smp_055740 Smnanos-1 WISH probe / dsRNA sequence 5´ - 3´ (Li et al. 2021)
TGATATCGAAATCGTCCAGACAAATGCTAGAGATCTAATTAGTTATGGTAACAATAATATTAATGGTAGTAGAAGACAAACAGAAGAGTATTTAGATTATATTCGATGTATGATTGGATGGAGAAATATCATTTATACATGTTTAACATCAAATCAAACATTAGATGAAAGTCATTTATTAGATTTAGCAAAATTTCTACAAAATATGGCTATTTCTACTCAAAGATTATTAGAAGCTAATGTAGATCTGTGCGTATTTTGTCGTAACAATAATGAACCTAAAGAGATATATACTAGTCATAAAGTTAAAGATCGTTTTGGTCGAGTAACTTGTCCAATTCTACGTAAATTCACTTGTCCATTATGCGGTGCTACTAAAGATCGTGCTCATACAATAAG…
Reference:
Moescheid MF, Puckelwaldt O, Beutler M, Haeberlein S, Grevelding CG. Defining an optimal control for RNAi experiments with adult Schistosoma mansoni. Sci Rep. 2023 Jun 16;13(1):9766.
Li P, Nanes Sarfati D, Xue Y, Yu X, Tarashansky AJ, Quake SR, Wang B. Single-cell analysis of Schistosoma mansoni identifies a conserved genetic program controlling germline stem cell fate. Nat Commun. 2021 Jan 20;12(1):485.
