# Supplementary material for: The retinoic acid family-like nuclear receptor SmRAR identified by single-cell transcriptomics of ovarian cells controls oocyte differentiation in Schistosoma mansoni
Source: Nucleic Acids Res. 2024 Dec 16;53(4):gkae1228. doi: 10.1093/nar/gkae1228 (PMC11879061; doi:10.1093/nar/gkae1228)
Supplement: gkae1228_Supplemental_Files [file gkae1228_supplemental_files.zip › Supplemental Table S4.xlsx]

## Sheet: Tabelle1
Supplemental Table S4. List of primers for RT-qPCR
Name	Sequence 5´-3´	Primer pair efficiency	Source
qRT Smp_144170 SmRAR fw	ACA TAT GAC TTG TGA TAG TAT AAC TGC TC	1.95 (97.5%)	this study
qRT Smp_144170 SmRAR rev	CAC AAT AAC GAC GTA ATA ATT CAG CCC		this study
SmLETM_qPCR2_fw	CGT GGA ATG CGT TCA GTT GG	1.96 (98%)	Haeberlein et al. 2019
SmLETM_qPCR2_rev	GAA GCT GAT GGA GGT AAT TGAG		Haeberlein et al. 2019
Smp_333540 SmMeiob fw	TGCTGGATATGCCTGTACATTCGCC	1.98 (99%)	this study
Smp_333540 SmMeiob rev	ACC TGG AGT AGC GCA CAT TGC AAA C		this study
qRT Smp_163290 SmNcor fw	CAG TCA CAA CTC AAC GCT CTG GCA G	1.92 (96%)	this study
qRT Smp_163290 SmNcor rev	GTC AGT CAC AAC TCA ACG CTC TGG C		this study
qRT Smp_123420 / Smp_341950 SmDarnt fw	GCG CTT CCC AAC GCC ATA ATT CTC C	1.87 (93.5%)	this study
qRT Smp_123420 / Smp_341950 SmDarnt rev	ACA CTG GAT AGC TGA ACC TAG GCG C		this study
qRT Smp_078720 SmBmpg fw	GGC GCT CTT GGA CCT CGC ATT TTT A	1.95 (97.5%)	this study
qRT Smp_078720 SmBmpg rev	GCA AGG GAA GTT CGT AGG ACC ATG C		this study
qRT Smp_266960 SmGli1 qRT fw	GGA ACC AGG CCA TTC AAG GCT CAG TAC	1.84 (92%)	this study
qRT Smp_266960 SmGli1 qRT rev	ATT CTG ATG TTT AGC TCT GTC GGA TGC ATT AC		this study
SmFGFR-A Smp_175590 qrt fw	TGC ATG TAC CCA AGA GGA ATC A	1.94 (97%)	Hahnel et al. 2014
SmFGFR-A Smp_175590 qrt rev	GAT ATG GTG AAT TGC CCA AAC TG		Hahnel et al. 2014
SmFGFR-B Smp_157300 qrt fw	CAC AGA AGG AGA TGT GTC TGA A	1.96 (98%)	Hahnel et al. 2014
SmFGFR-B Smp_157300 qrt rev	TTC CCG TAA GGA GCA TAT TCC A		Hahnel et al. 2014
SmNanos-1 Smp_055740 qrt fw	ACT TGT CCA TTA TGC GGT GCT	1.96 (98%)	Kellershohn et al. 2019
SmNanos-1 Smp_055740 qrt rev	GGT TCC AAC AAA CCA GCT TCA		Kellershohn et al. 2019
Refereneces:
Haeberlein S, Angrisano A, Quack T, Lu Z, Kellershohn J, Blohm A.; et al. Identification of a new panel of reference genes to study pairing- dependent gene expression in Schistosoma mansoni. Int. J. Parasitol. 2019 49, 615–624
Hahnel S, Quack T, Parker-Manuel SJ, Lu Z, Vanderstraete M, Morel, M.; et al. Gonad RNA-specific qRT-PCR analyses identify genes with potential functions in schistosome reproduction such as SmFz1 and SmFGFRs. Front. Genet. 2014 5, 170
Kellershohn J, Thomas L, Hahnel SR, Grünweller A, Hartmann RK, Hardt M,; et al. Insects in anthelminthics research: Lady beetle-derived harmonine affects survival, reproduction and stem cell proliferation of Schistosoma mansoni. PLoS Negl Trop Dis. 2019 Mar 14;13(3):e0007240.
