# Supplementary material for: The retinoic acid family-like nuclear receptor SmRAR identified by single-cell transcriptomics of ovarian cells controls oocyte differentiation in Schistosoma mansoni
Source: Nucleic Acids Res. 2024 Dec 16;53(4):gkae1228. doi: 10.1093/nar/gkae1228 (PMC11879061; doi:10.1093/nar/gkae1228)
Supplement: gkae1228_Supplemental_Files [file gkae1228_supplemental_files.zip › Supplemental Table S6.xlsx]

## Sheet: Tabelle1
Supplemental Table S6. Meiosis, RA uptake und DNA repair proteins
	Proteins	Process	Smp_number	Annotation	Name	References (S. mansoni)	References (model organisms)
	VASA RNA-Helicase	stem cell marker	Smp_033710	RNA helicase	SmVLG1	Skinner et al. 2012	Liu et al. 2009
	VASA RNA-Helicase	stem cell marker	Smp_154320	DEAD box ATP-dependent RNA helicase	SmVLG2	Skinner et al. 2012	Liu et al. 2009
	VASA RNA-Helicase	stem cell marker	Smp_068440	RNA helicase	SmVLG3	Skinner et al. 2012	Liu et al. 2009
	OCT-3/4	stem cell marker	Smp_326090	MFS domain-containing protein	SmOCT	this study	Kim et al. 2002
	NANOS-1	germ line marker / Meiosis	Smp_055740	Putative nanos RNA binding domain	SmNANOS1	Wang et al. 2016	Julaton and Reijo Pera 2011
	NANOS-2	stem cell marker / Meiosis	Smp_051920	Nanos-type domain-containing protein	SmNANOS2	Collins et al. 2013; Wendt et al. 2021	Julaton and Reijo Pera 2011
	FBF	meisosis	Smp_180910	Putative pumilio, Fem-3 mRNA-binding factor-like protein	SmFBF	this study	Suh et al. 2009
	GLD-1	meisosis	Smp_149420	Kh-domain rna binding protein-related	SmGLD1	this study	Kadyk et al. 1998
	GLD-2	mitosis / meisosis	Smp_005640	Poly(A) polymerase cid (Pap) (Caffein-induced death protein)	SmGLD2	this study	Kadyk et al. 1998
	OVO	meisosis	Smp_125810	Putative zinc finger protein, Ovo-like	SmOVO-like	this study	Wang and Chamberlin 2002
	OC-1	meiosis / S. mansoni testes specific (Li et al. 2021)	Smp_196950	One cut domain family member 1	SmONECUT-1	Li et al. 2021	D´Aurora et al. 2019
	MEI-1	meisosis	Smp_244200	AAA domain-containing protein, meiotic spindle formation protein 1	SmMEI1	this study	Riddle et al. 1997
	MEIOB	meisosis	Smp_333540	CxC5 domain-containing protein, OB domain-containing	SmMEIOB	Wendt et al. 2021	Guo et al. 2020
	SAK / PLK	meisosis	Smp_079410	Serine/threonine-protein kinase PLK4	SmSAK	Long and Vanderstraete et al. 2012	Brandt and Kim 2021
	PLK1	meisosis	Smp_009600	Serine/threonine-protein kinase PLK	SmPLK1	Long et al. 2010	Brandt and Kim 2021
	HTP-1	meisosis	Smp_125870	BEACH domain-containing protein	SmHTP1	this study (no transcripts found)	Martinez-Perez et al. 2005
	SYP-1	meisosis	Smp_145580	Putative progesterone-induced-blocking factor	SmSYP1	this study	Gordon et al. 2021
	FoxO	meiotic gene regulation (Alves-Rodrigues et al. 2016)	Smp_012010	FoxO, Forkhead transcription factor	SmFOXO	this study (no transcripts found)	Alves-Rodrigues et al. 2016
	SYP-2	meisosis	Smp_154830	SYCP2_SLD domain-containing protein	SmSYP2	this study	Gordon et al. 2021
	MRE11	dsDNA repair	Smp_068110	Double-strand break repair protein	SmMRE11	Moescheid et al. 2023	O'Neil and Rose 2006, Lemmens and Tijsterman 2011
	Com1	dsDNA repair	Smp_343550	Centrosomal protein of 95 kDa	SmCOM1	Moescheid et al. 2023	O'Neil and Rose 2006, Lemmens and Tijsterman 2011
	RAD50	dsDNA repair	Smp_127050	Putative dna repair protein RAD50	SmRAD50	Moescheid et al. 2023	O'Neil and Rose 2006, Lemmens and Tijsterman 2011
	HIM6	dsDNA repair	Smp_127490	DNA helicase	SmHIM6	Moescheid et al. 2023	O'Neil and Rose 2006, Lemmens and Tijsterman 2011
	DNA2	dsDNA repair	Smp_197880	DNA replication ATP-dependent helicase/nuclease	SmDNA2	Moescheid et al. 2023	O'Neil and Rose 2006, Lemmens and Tijsterman 2011
	RAD51	dsDNA repair	Smp_124230	DNA repair protein RAD51 homolog	SmRAD51	Moescheid et al. 2023	O'Neil and Rose 2006, Lemmens and Tijsterman 2011
	RPA	dsDNA repair	Smp_121800	Replication protein A subunit	SmRPA	Moescheid et al. 2023	O'Neil and Rose 2006, Lemmens and Tijsterman 2011
	HELQ1	dsDNA repair	Smp_019760	DNA polymerase theta, putative	SmHELQ1	Moescheid et al. 2023	O'Neil and Rose 2006, Lemmens and Tijsterman 2011
	RFS	dsDNA repair	Smp_001090	Nuclear pore complex protein	SmRFS	Moescheid et al. 2023	O'Neil and Rose 2006, Lemmens and Tijsterman 2011
	RTEL1	dsDNA repair	Smp_136280	Putative regulator of telomere elongation helicase 1 rtel1	SmRTEL1	Moescheid et al. 2023	O'Neil and Rose 2006, Lemmens and Tijsterman 2011
	BRC1	dsDNA repair	Smp_342670	RING-type domain-containing protein	SmBRC1	Moescheid et al. 2023	O'Neil and Rose 2006, Lemmens and Tijsterman 2011
	Fancd2	dsDNA repair	Smp_146160	Fanconi anemia group D2 protein	SmFANCD2	this study	Nepal et al. 2017
	Rbp1 / LBP-8	retinoic acid metabolism	Smp_095360	14 kDa fatty acid-binding protein, Retinol-binding protein, cellular retinol uptake	SmRBP	this study	Joseph et al. 2021
	Stra8	retinoic acid metabolism	no ortholog			this study	Joseph et al. 2021
	Crabp2	retinoic acid metabolism	Smp_046800	Putative fatty acid binding protein, Cellular retinoic acid-binding protein	SmCRABP	this study	Joseph et al. 2021
	DHRS-3	retinoic acid metabolism	Smp_000190	Oxidoreductase, short chain dehydrogenase/reductase family	SmDHRS3	this study	Joseph et al. 2021
	ADH	retinoic acid metabolism	Smp_044440	S-(hydroxymethyl)glutathione dehydrogenase, All-trans-retinol dehydrogenase	SmADH	this study	Joseph et al. 2021
	Cyp26A1	retinoic acid metabolism	Smp_000580	Coiled-coil domain-containing protein 63, testes specific (Wendt et al. 2021)	SmCyp26A1	this study	Joseph et al. 2021
	Cyp26B1	retinoic acid metabolism	no ortholog			this study	Joseph et al. 2021
	CP1A1	retinoic acid metabolism	Smp_156400	Putative cytochrome P450	SmCP1A1	this study	Joseph et al. 2021
	SEX-1	regulated by RAR and RA (Jospeh et al. 2021)	Smp_266960	Zinc finger C2H2-type, SmGli1 (Chen et al. 2022)	SmGLI1	this study, Chen et al. 2022	Joseph et al. 2021
	References:
	Skinner DE, Rinaldi G, Suttiprapa S, Mann VH, Smircich P, Cogswell AA, Williams DL, Brindley PJ. 2012. Vasa-Like DEAD-Box RNA Helicases of Schistosoma mansoni. PLoS Negl Trop Dis. 6(6):e1686.
	Liu N, Han H, Lasko P. 2009. Vasa promotes Drosophila germline stem cell differentiation by activating mei-P26 translation by directly interacting with a (U)-rich motif in its 3' UTR. Genes Dev. 1;23(23):2742-52.
	Kim MH, Yuan X, Okumura S, Ishikawa F. 2002. Successful inactivation of endogenous Oct-3/4 and c-mos genes in mouse preimplantation embryos and oocytes using short interfering RNAs. Biochem Biophys Res Commun. 6;296(5):1372-7.
	Suh N, Crittenden SL, Goldstrohm A, Hook B, Thompson B, Wickens M, Kimble J. 2009. FBF and its dual control of gld-1 expression in the Caenorhabditis elegans germline. Genetics. 181(4):1249-60.
	Wang J, Collins JJ 3rd. 2016. Identification of new markers for the Schistosoma mansoni vitelline lineage. Int J Parasitol. 46(7):405-10.
	Collins JJ 3rd, Wang B, Lambrus BG, Tharp ME, Iyer H, Newmark PA. 2013. Adult somatic stem cells in the human parasite Schistosoma mansoni. Nature. 28;494(7438):476-9.
	Julaton VT, Reijo Pera RA. 2011. NANOS3 function in human germ cell development. Hum Mol Genet. 1;20(11):2238-50. .
	Kadyk LC, Kimble J. 1998. Genetic regulation of entry into meiosis in Caenorhabditis elegans. Development. 125(10):1803-13.
	Wang X, Chamberlin HM. 2002. Multiple regulatory changes contribute to the evolution of the Caenorhabditis lin-48 ovo gene. Genes Dev. 15;16(18):2345-9.
	Riddle DL, Blumenthal T, Meyer BJ. 1997. C. elegans II. 2nd edition. Section III, Meiosis. Cold Spring Harbor (NY).
	Guo R, Xu Y, Leu NA, Zhang L, Fuchs SY, Ye L, Wang PJ. 2020. The ssDNA-binding protein MEIOB acts as a dosage-sensitive regulator of meiotic recombination. Nucleic Acids Res. 2;48(21):12219-12233.
	Li P, Nanes Sarfati D, Xue Y, Yu X, Tarashansky AJ, Quake SR, Wang B. 2021. Single-cell analysis of Schistosoma mansoni identifies a conserved genetic program controlling germline stem cell fate. Nat Commun. 20;12(1):485.
	D'Aurora M, Budani MC, Franchi S, Sarra A, Stuppia L, Tiboni GM, Gatta V. 2019. Dynactin pathway-related gene expression is altered by aging, but not by vitrification. Reprod Toxicol. 88:48-55.
	Wendt G, Zhao L, Chen R, Liu C, O'Donoghue AJ, Caffrey CR, Reese ML, Collins JJ 3rd. 2020. A single-cell RNA-seq atlas of Schistosoma mansoni identifies a key regulator of blood feeding. Science. 25;369(6511):1644-1649.
	Alves-Rodrigues I, Ferreira PG, Moldón A, Vivancos AP, Hidalgo E, Guigó R, Ayté J. 2016. Spatiotemporal Control of Forkhead Binding to DNA Regulates the Meiotic Gene Expression Program. Cell Rep. 2;14(4):885-895.
	Long T, Vanderstraete M, Cailliau K, Morel M, Lescuyer A, Gouignard N, Grevelding CG, Browaeys E, Dissous C. 2012- SmSak, the second Polo-like kinase of the helminth parasite Schistosoma mansoni: conserved and unexpected roles in meiosis. PLoS One. 7(6):e40045.
	Long T, Cailliau K, Beckmann S, Browaeys E, Trolet J, Grevelding CG, Dissous C. 2010. Schistosoma mansoni Polo-like kinase 1: A mitotic kinase with key functions in parasite reproduction. Int J Parasitol. 1;40(9):1075-86.
	Brandt JN, Kim Y. 2021. Targeting Polo-like kinase in space and time during C. elegans meiosis. Cell Cycle.20(16):1519-1526.
	Martinez-Perez E, Villeneuve AM. 2005. HTP-1-dependent constraints coordinate homolog pairing and synapsis and promote chiasma formation during C. elegans meiosis. Genes Dev. 15;19(22):2727-43.
	Gordon SG, Kursel LE, Xu K, Rog O. 2021. Synaptonemal Complex dimerization regulates chromosome alignment and crossover patterning in meiosis. PLoS Genet. 17;17(3):e1009205.
	Moescheid MF,Wisitphongpun P, Mann VH, Quack T, Grunau C, Grevelding CG, Ittiprasert W, Brindley PJ. 2023. Enhanced efficiency of RNA-guided Cas12a versus Cas9 transgene knock-in and activity at a Schistosoma mansoni genome safe harbor. bioRxiv.
	O'Neil N, Rose A. DNA repair. 2006. WormBook. 13:1-12.
	Lemmens BB, Tijsterman M. 2011. DNA double-strand break repair in Caenorhabditis elegans. Chromosoma. 120(1):1-21.
	Nepal M, Che R, Ma C, Zhang J, Fei P. 2017. FANCD2 and DNA Damage. Int J Mol Sci. 19;18(8):1804.
	Joseph PA, Everts HB, Gumienny TL. 2021. Establishing C. elegans as a model to study the function of vitamin A metabolism. TWUSJ. Vol. 1 Issue 1
	Chen R, Wang J, Gradinaru I, Vu H.S., Geboers S, Naidoo J, Ready J.M., Williams N.S., DeBerardinis R.J., Ross E.M., Collins J.J. III. 2022. A male-derived non-ribosomal peptide pheromone controls female schistosome development. Cell.185(9):1506-1520
