# Supplementary material for: The retinoic acid family-like nuclear receptor SmRAR identified by single-cell transcriptomics of ovarian cells controls oocyte differentiation in Schistosoma mansoni
Source: Nucleic Acids Res. 2024 Dec 16;53(4):gkae1228. doi: 10.1093/nar/gkae1228 (PMC11879061; doi:10.1093/nar/gkae1228)
Supplement: gkae1228_Supplemental_Files [file gkae1228_supplemental_files.zip › Supplemental Table S7.xlsx]

## Sheet: Table_10x_metrics_summary
Supplemental Table S7. Overview of scRNA-seq features and metrices
Organ	Estimated Number of Cells	Mean Reads per Cell	Median Genes per Cell	Number of Reads	Valid Barcodes	Sequencing Saturation	Q30 Bases in Barcode	Q30 Bases in RNA Read	Q30 Bases in Sample Index	Q30 Bases in UMI	Reads Mapped to Genome	Reads Mapped Confidently to Genome	Reads Mapped Confidently to Intergenic Regions	Reads Mapped Confidently to Intronic Regions	Reads Mapped Confidently to Exonic Regions	Reads Mapped Confidently to Transcriptome	Reads Mapped Antisense to Gene	Fraction Reads in Cells	Total Genes Detected	Median UMI Counts per Cell
bOv	2029	197497	974	400723314	0.979	0.959	0.985	0.857	0.953	0.984	0.913	0.845	0.099	0.027	0.719	0.677	0.011	0.636	8337	1786
bOv; ovary of a mature, pairing-experienced S. mansoni females
