# Supplementary material for: The retinoic acid family-like nuclear receptor SmRAR identified by single-cell transcriptomics of ovarian cells controls oocyte differentiation in Schistosoma mansoni
Source: Nucleic Acids Res. 2024 Dec 16;53(4):gkae1228. doi: 10.1093/nar/gkae1228 (PMC11879061; doi:10.1093/nar/gkae1228)
Supplement: gkae1228_Supplemental_Files [file gkae1228_supplemental_files.zip › Supplemental Table S8.xlsx]

## Sheet: Sheet1
Supplemental Table S8. Decomposition of Seurat's clustering analysis of the scRNA-seq data
	Cluster	No. cells	No. marker genes	No. marker genes overlapped with Wendt et al. 2020
bOv(20%mt)	late germ cells	1053	15	15
	intermediate germ cells	479	34	20
	GSC/GSC progeny	418	77	54
	somatic	17	170	167
Abbreviations:	GSC, germline stem cells; bOv, ovary of a mature, pairing-experienced S. mansoni females
Reference:	Wendt,G., Zhao,L., Chen,R., Liu,C., O’Donoghue,A.J., Caffrey,C.R., Reese,M.L. and Collins,J.J. (2020) A single-cell RNA-seq atlas of Schistosoma mansoni identifies a key regulator of blood feeding. Science, 369, 1644–1649.
