# Supplementary material for: The retinoic acid family-like nuclear receptor SmRAR identified by single-cell transcriptomics of ovarian cells controls oocyte differentiation in Schistosoma mansoni
Source: Nucleic Acids Res. 2024 Dec 16;53(4):gkae1228. doi: 10.1093/nar/gkae1228 (PMC11879061; doi:10.1093/nar/gkae1228)
Supplement: gkae1228_Supplemental_Files [file gkae1228_supplemental_files.zip › Supplemental Table S9.xlsx]

## Sheet: bOv
Supplemental Table S9. Marker genes and cluster identification
id	p_val	avg_logFC	pct.1	pct.2	p_val_adj	cluster	prod	Wendt et al. 2020 clusters	WISH validated?	newly detected
Smp_158720	4.30565e-60	1.11385	0.593	0.351	3.3894e-56	late germ cells	SCY1-like_protein_2	neuron_10,neuron_12,neuron_14,neuron_15,neuron_18,neuron_23,neuron_25,neuron_28,neuron_7,neuron_8,neuron_9
Smp_246770	5.73786e-182	1.11018	0.985	0.72	4.51684e-178	late germ cells	C_type_lectin	late_female_germ_cells	YES
Smp_148390	4.83123e-155	1.10128	0.952	0.602	3.80315e-151	late germ cells	Protein_GIS4	late_female_germ_cells
Smp_164400	1.44203e-142	0.944142	0.97	0.722	1.13517e-138	late germ cells	Dolichyl_pyrophosphate_Man9GlcNAc2_alpha-1,3-glucosyltransferase	GSC_progeny,late_female_germ_cells	YES
Smp_135270	4.59664e-85	0.910978	0.811	0.58	3.61847e-81	late germ cells	Uncharacterized_protein_C1orf228_homolog	late_female_germ_cells,zfp-1-1
Smp_181490	1.77629e-27	0.827948	0.509	0.383	1.3983e-23	late germ cells	Death-associated_protein_kinase_2	Mehlis'_gland,muscle_1,muscle_2,muscle_3,muscle_4,muscle_6,muscle_7
Smp_333920	2.9724e-22	0.81025	0.393	0.263	2.33987e-18	late germ cells	Potassium_channel_subfamily_K_member_18	late_female_germ_cells,muscle_5
Smp_078720	1.66727e-65	0.786931	0.766	0.563	1.31248e-61	late germ cells	Bone_marrow_proteoglycan	late_female_germ_cells	YES
Smp_324380	1.63889e-35	0.766452	0.574	0.4	1.29013e-31	late germ cells	1-deoxy-D-xylulose_5-phosphate_reductoisomerase	late_female_germ_cells
Smp_316660	3.10613e-22	0.755896	0.253	0.102	2.44514e-18	late germ cells	RIMS-binding_protein_2	neuron_10,neuron_11,neuron_13,neuron_14,neuron_15,neuron_16,neuron_18,neuron_20,neuron_21,neuron_24,neuron_25,neuron_27,neuron_29,neuron_3,neuron_30,neuron_4,neuron_5,neuron_6,neuron_7,neuron_9
Smp_340930	4.45937e-24	0.746113	0.497	0.376	3.51042e-20	late germ cells	Hypothetical_protein	GSC_progeny,early_vitellocytes,late_female_germ_cells,late_vitellocytes
Smp_145370	1.42163e-27	0.719606	0.543	0.4	1.11911e-23	late germ cells	Arginine--tRNA_ligase	mature_vitellocytes,neoblast_2,neuron_11,neuron_25,neuron_26,neuron_27
Smp_183710	5.38348e-42	0.681126	0.723	0.617	4.23787e-38	late germ cells	Actin-1	parenchyma_1,parenchyma_2,prom2,unknown
Smp_011870	3.0242e-25	0.658757	0.554	0.43	2.38065e-21	late germ cells	Protein_GREB1	GSC_progeny,late_female_germ_cells
Smp_194840	1.82647e-26	0.560611	0.687	0.617	1.43779e-22	late germ cells	Epididymal_secretory_protein_E1	GSC_progeny,egc,gut,late_female_germ_cells,meg-1,muscle_6,neuron_20,prom2,tegument_1
Smp_194770	1.08735e-159	1.16147	0.973	0.307	8.55961e-156	intermediate germ cells	Taurocyamine_kinase	flame_cells,muscle_2,muscle_3,muscle_4,muscle_5,muscle_6,muscle_7,muscle_8,neuron_20,neuron_9
Smp_041460	2.2371e-150	1.1425	0.503	0.023	1.76104e-146	intermediate germ cells	Tetraspanin-6	tegument_2,unknown
Smp_095350	6.93368e-142	1.134	0.944	0.317	5.45819e-138	intermediate germ cells	Protein_TIS11	late_female_germ_cells
Smp_129020	3.46125e-132	0.902873	0.898	0.205	2.7247e-128	intermediate germ cells	Innexin-19 Innexin_unc-9	muscle_6,muscle_7,muscle_8,neuron_10,neuron_16,neuron_28,neuron_9
Smp_124980	9.24387e-113	0.890913	0.881	0.245	7.27678e-109	intermediate germ cells	Tumor_necrosis_factor_alpha-induced_protein_8	GSC_progeny,muscle_2,neuron_10,neuron_21,neuron_3,neuron_31_(7b2-),tegument_2
Smp_047700	3.4835e-128	0.887344	0.85	0.182	2.74221e-124	intermediate germ cells	RING-H2_finger_protein_ATL46	flame_cells,late_male_germ_cells,neuron_10,neuron_16,neuron_2,neuron_26,neuron_30,neuron_4,neuron_5,neuron_6
Smp_062980	3.1603e-91	0.821421	0.837	0.276	2.48779e-87	intermediate germ cells	CD9_antigen	neuron_17,neuron_25,parenchyma_1
Smp_173150	9.87038e-118	0.816704	0.633	0.092	7.76996e-114	intermediate germ cells	CD63_antigen	Mehlis'_gland,early_vitellocytes,late_vitellocytes,mature_vitellocytes,muscle_5,neuron_13,neuron_14,neuron_24,neuron_31_(7b2-)
Smp_144170	8.6174e-116	0.738398	0.637	0.095	6.78362e-112	intermediate germ cells	nuclear_receptor_subfamily_1	NA	YES	New
Smp_018010	1.33715e-92	0.716168	0.839	0.231	1.05261e-88	intermediate germ cells	Cytospin-A	NA		New
Smp_332250	9.77801e-108	0.707708	0.695	0.126	7.69725e-104	intermediate germ cells	Visual_pigment-like_receptor_peropsin	NA	YES (Moescheid et al., unpublished data)	New
Smp_140900	7.80909e-76	0.682823	0.962	0.493	6.14732e-72	intermediate germ cells	O-acetyl-ADP-ribose_deacetylase_MACROD2	NA		New
Smp_104580	4.22525e-73	0.648371	0.958	0.423	3.32611e-69	intermediate germ cells	Ribulose-phosphate_3-epimerase	late_female_germ_cells,neoblast_1
Smp_327830	1.2843e-95	0.634711	0.555	0.085	1.011e-91	intermediate germ cells	Hepatic_leukemia_factor	NA		New
Smp_099630	2.84198e-66	0.624162	0.931	0.415	2.23721e-62	intermediate germ cells	fragile_X_related_1,_frx1	NA		New
Smp_137330	2.80148e-66	0.610296	0.906	0.38	2.20533e-62	intermediate germ cells	Serine_dehydratase-like	late_female_germ_cells
Smp_305560	2.8653e-75	0.595637	0.758	0.212	2.25556e-71	intermediate germ cells	B-lymphocyte_antigen_CD19_(Fragment) Transmembrane_protein_120B	mature_vitellocytes
Smp_146810	2.20286e-81	0.59454	0.722	0.179	1.73409e-77	intermediate germ cells	Protein_diaphanous	NA		New
Smp_314200	1.18227e-74	0.592954	0.668	0.169	9.30681e-71	intermediate germ cells	Probable_deferrochelatase/peroxidase_YfeX	NA		New
Smp_018290	3.31935e-62	0.58688	0.681	0.212	2.613e-58	intermediate germ cells	Serine/threonine-protein_kinase_17A	GSC_progeny,GSCs,S1
Smp_340590	6.89247e-75	0.579415	0.733	0.198	5.42575e-71	intermediate germ cells	Phosphatidylinositol_transfer_protein_alpha_isoform	NA		New
Smp_054360	2.35712e-64	0.56783	0.985	0.591	1.85553e-60	intermediate germ cells	Adenine_phosphoribosyltransferase Adenine_phosphoribosyltransferase_1	early_vitellocytes,late_vitellocytes,meg-1
Smp_025370	6.80713e-75	0.564629	0.572	0.122	5.35857e-71	intermediate germ cells	Lipopolysaccharide-induced_tumor_necrosis_factor-alpha_factor_homolog	GSC_progeny,gut,muscle_8,neuron_11,tegument_1
Smp_164200	1.05229e-86	0.561563	0.601	0.114	8.28365e-83	intermediate germ cells	Endoplasmic_reticulum-Golgi_intermediate_compartment_protein_2	NA		New
Smp_321620	2.08513e-62	0.559011	0.772	0.256	1.64141e-58	intermediate germ cells	Threonine--tRNA_ligase,_cytoplasmic	NA		New
Smp_317460	1.91915e-60	0.55166	0.8	0.28	1.51075e-56	intermediate germ cells	Cytoplasmic_polyadenylation_element-binding_protein_1	GSC_progeny,S1_progeny,early_vitellocytes,late_female_germ_cells,late_vitellocytes
Smp_317150	1.69707e-59	0.536102	0.426	0.086	1.33593e-55	intermediate germ cells	Probable_deferrochelatase/peroxidase_YfeX	NA		New
Smp_334420	3.07481e-88	0.534777	0.497	0.072	2.42049e-84	intermediate germ cells	Serine/threonine-protein_kinase_10	flame_cells,unknown
Smp_047620	5.04819e-60	0.533971	0.885	0.342	3.97393e-56	intermediate germ cells	G2/mitotic-specific_cyclin-B3	late_female_germ_cells
Smp_129520	2.80285e-63	0.526174	0.827	0.276	2.2064e-59	intermediate germ cells	Uveal_autoantigen_with_coiled-coil_domains_and_ankyrin_repeats	NA		New
Smp_004080	8.54998e-57	0.523097	0.791	0.28	6.73055e-53	intermediate germ cells	Mitochondrial_2-oxoglutarate/malate_carrier_protein	mature_vitellocytes
Smp_162770	3.80944e-66	0.514206	0.814	0.265	2.99879e-62	intermediate germ cells	Lysosome-associated_membrane_glycoprotein_2	GSC_progeny,gut,late_female_germ_cells,mature_vitellocytes,prom2
Smp_083730	3.61458e-62	0.505452	0.779	0.252	2.8454e-58	intermediate germ cells	Hypothetical_protein	early_tsp-2,egc,flame_cells,hes2,neoblast_progeny,neuron_12,prom2,unknown
Smp_145400	4.31537e-79	0.500658	0.491	0.079	3.39706e-75	intermediate germ cells	CCR4-NOT_transcription_complex_subunit_9	NA		New
Smp_024180	2.17258e-178	1.98766	0.811	0.177	1.71026e-174	GSC/GSC Progeny	Placenta-specific_gene_8_protein	GSCs,S1,gut,parenchyma_1,parenchyma_2,prom2,unknown
Smp_327680	1.66738e-159	1.91213	0.825	0.231	1.31256e-155	GSC/GSC Progeny	DNA_mismatch_repair_protein_MutS	GSC_progeny,late_female_germ_cells,late_male_germ_cells
Smp_054470	8.91428e-119	1.59122	0.672	0.16	7.01732e-115	GSC/GSC Progeny	Thioredoxin	GSC_progeny,late_female_germ_cells,late_male_germ_cells,neuron_9,parenchyma_2
Smp_169930	7.35634e-93	1.36101	0.452	0.066	5.79091e-89	GSC/GSC Progeny	HORMA_domain-containing_protein_2	GSC_progeny,late_male_germ_cells	YES
Smp_152290	2.39545e-85	1.36087	0.526	0.127	1.8857e-81	GSC/GSC Progeny	Arrestin_red_cell_isoform_2	GSC_progeny,muscle_4,muscle_6,muscle_8,neuron_13,neuron_14,neuron_16,neuron_19,neuron_2,neuron_20,neuron_26,neuron_27,neuron_4,neuron_5,neuron_6
Smp_097490	4.45828e-98	1.33304	0.397	0.036	3.50956e-94	GSC/GSC Progeny	Tubulin_polymerization-promoting_protein_family_member_2	GSC_progeny,neuron_10,neuron_16,neuron_2,neuron_26,neuron_30,neuron_4,neuron_5,neuron_6,tegument_2	YES
Smp_302290	3.37407e-84	1.30259	0.452	0.079	2.65606e-80	GSC/GSC Progeny	Major_egg_antigen	hes2,muscle_2
Smp_331570	5.21409e-55	1.2657	0.294	0.045	4.10453e-51	GSC/GSC Progeny	GTP-binding_nuclear_protein_Ran	muscle_4
Smp_144860	1.04714e-61	1.19939	0.368	0.07	8.24309e-58	GSC/GSC Progeny	Protein_boule-like Squamosa_promoter-binding-like_protein_7	GSC_progeny,GSCs	YES
Smp_061210	9.23594e-62	1.19377	0.49	0.151	7.27053e-58	GSC/GSC Progeny	F-box_only_protein_47	GSC_progeny,late_male_germ_cells
Smp_150230	1.31452e-79	1.19155	0.323	0.028	1.03479e-75	GSC/GSC Progeny	Metal_tolerance_protein_4 Metal_tolerance_protein_9	muscle_1,muscle_6,muscle_7,neuron_13,neuron_15,neuron_19,neuron_24,neuron_25,neuron_27,neuron_30,neuron_8
Smp_343710	3.95564e-72	1.18829	0.342	0.043	3.11388e-68	GSC/GSC Progeny	Calmodulin	GSC_progeny,late_male_germ_cells,neuron_28,neuron_7
Smp_038960	6.98067e-69	1.16819	0.397	0.072	5.49519e-65	GSC/GSC Progeny	L-lactate_dehydrogenase_B_chain	GSC_progeny,flame_cells,late_male_germ_cells,neuron_1,neuron_12,neuron_14,neuron_23,tegument_1,zfp-1-1
Smp_322990	8.36609e-65	1.16191	0.445	0.106	6.58578e-61	GSC/GSC Progeny	UPF0184_protein_C9orf16_homolog	GSC_progeny,late_female_germ_cells,late_male_germ_cells
Smp_313630	1.90642e-68	1.15235	0.689	0.353	1.50074e-64	GSC/GSC Progeny	Apolipoprotein_A-IV	NA		New
Smp_319500	3.67537e-65	1.14128	0.706	0.414	2.89325e-61	GSC/GSC Progeny	Serine_palmitoyltransferase_small_subunit_A	NA		New
Smp_035270	3.84086e-76	1.13031	0.727	0.378	3.02353e-72	GSC/GSC Progeny	Malate_dehydrogenase,_cytoplasmic	GSC_progeny,GSCs,parenchyma_1
Smp_333010	6.12929e-54	1.10926	0.311	0.054	4.82498e-50	GSC/GSC Progeny	glutathione_S-transferase_class-mu_28_kDa_isozyme	GSCs,egc
Smp_331200	7.00076e-89	1.09523	0.84	0.553	5.511e-85	GSC/GSC Progeny	Heat_shock_factor-binding_protein_1	NA		New
Smp_167160	3.80711e-71	1.08899	0.311	0.032	2.99696e-67	GSC/GSC Progeny	Centrosome-associated_protein_350 Dynamin-binding_protein	GSC_progeny,tegument_1,zfp-1-1
Smp_195070	4.16222e-62	1.06992	0.321	0.046	3.2765e-58	GSC/GSC Progeny	Hypothetical_protein Succinate_dehydrogenase_assembly_factor_2,_mitochondrial	GSC_progeny,late_male_germ_cells
Smp_144500	6.31216e-61	1.06728	0.318	0.046	4.96894e-57	GSC/GSC Progeny	NADPH-dependent_7-cyano-7-deazaguanine_reductase Serine/threonine-protein_phosphatase_BSL1	GSC_progeny,late_male_germ_cells
Smp_041540	1.5316e-48	1.04844	0.572	0.275	1.20568e-44	GSC/GSC Progeny	eledh	GSC_progeny,GSCs,S1,S1_progeny,early_vitellocytes,eled_neoblasts,mature_vitellocytes	YES
Smp_055740	5.57271e-59	1.04383	0.33	0.054	4.38684e-55	GSC/GSC Progeny	Nanos_homolog_1	GSCs,S1	YES
Smp_015390	4.18766e-42	1.03627	0.38	0.12	3.29652e-38	GSC/GSC Progeny	DDB1_and_CUL4_associated_factor_6	mature_vitellocytes,neuron_19,parenchyma_1,parenchyma_2
Smp_151750	3.9573e-50	1.02213	0.34	0.076	3.11518e-46	GSC/GSC Progeny	Serine--tRNA_ligase	GSC_progeny,GSCs
Smp_164950	6.86853e-47	1.01813	0.545	0.254	5.40691e-43	GSC/GSC Progeny	Exodeoxyribonuclease_7_small_subunit	GSC_progeny,GSCs,eled_neoblasts,neoblast_1,neoblast_2
Smp_151440	2.38253e-43	1.00164	0.44	0.151	1.87553e-39	GSC/GSC Progeny	Undecaprenyl-diphosphatase	GSC_progeny,meg-1
Smp_319810	3.52833e-58	0.982151	0.318	0.049	2.7775e-54	GSC/GSC Progeny	Retinal-specific_ATP-binding_cassette_transporter	GSC_progeny
Smp_010940	2.65878e-129	0.967964	0.983	0.908	2.09299e-125	GSC/GSC Progeny	Acidic_leucine-rich_nuclear_phosphoprotein_32-related_protein acidic_leucine-rich_nuclear_phosphoprotein_32-related_protein	GSCs
Smp_315480	1.7553e-53	0.965222	0.289	0.045	1.38177e-49	GSC/GSC Progeny	Hypothetical_protein	GSC_progeny
Smp_162230	1.93756e-50	0.95755	0.349	0.078	1.52525e-46	GSC/GSC Progeny	Microtubule-associated_protein_tau	muscle_1,neuron_1,neuron_19,neuron_8
Smp_322820	2.1701e-35	0.944969	0.478	0.226	1.7083e-31	GSC/GSC Progeny	Cysteine-rich_protein_1	early_tsp-2,tegument_1
Smp_181180	2.28003e-53	0.925281	0.258	0.032	1.79484e-49	GSC/GSC Progeny	MYCBP-associated_protein	flame_cells,late_male_germ_cells
Smp_016050	7.25907e-43	0.922374	0.684	0.487	5.71434e-39	GSC/GSC Progeny	Synaptic_functional_regulator_FMR1	GSC_progeny
Smp_090120	6.96349e-92	0.88776	0.938	0.78	5.48166e-88	GSC/GSC Progeny	Tubulin_alpha-1A_chain	flame_cells,neuron_23
Smp_321910	1.7487e-73	0.883957	0.878	0.719	1.37658e-69	GSC/GSC Progeny	Ribonucleoside-diphosphate_reductase_large_subunit	NA		New
Smp_003330	3.83752e-54	0.88262	0.708	0.432	3.0209e-50	GSC/GSC Progeny	Sjoegren_syndrome_nuclear_autoantigen_1	GSC_progeny,flame_cells,late_male_germ_cells
Smp_082570	1.5452e-47	0.876471	0.715	0.508	1.21638e-43	GSC/GSC Progeny	CDGSH_iron-sulfur_domain-containing_protein_2_homolog_B	NA		New
Smp_174780	3.44513e-45	0.867505	0.256	0.041	2.71201e-41	GSC/GSC Progeny	Intraflagellar_transport_protein_22_homolog	GSC_progeny,flame_cells,late_male_germ_cells,neuron_2,neuron_30,neuron_4,neuron_5
Smp_168590	3.11021e-34	0.85362	0.292	0.079	2.44836e-30	GSC/GSC Progeny	Galectin-3-binding_protein_A	GSC_progeny,GSCs,flame_cells,late_male_germ_cells
Smp_144000	4.4894e-54	0.85006	0.859	0.785	3.53405e-50	GSC/GSC Progeny	Cytochrome_c_oxidase_subunit_6B	NA		New
Smp_247670	3.90013e-44	0.841164	0.713	0.52	3.07018e-40	GSC/GSC Progeny	Protein_DEFECTIVE_IN_EXINE_FORMATION_1	NA		New
Smp_106050	1.19654e-33	0.830183	0.617	0.429	9.41919e-30	GSC/GSC Progeny	Thioredoxin-like_protein_4A	NA		New
Smp_136320	7.6028e-52	0.827643	0.775	0.572	5.98492e-48	GSC/GSC Progeny	GSK3-beta_interaction_protein	NA		New
Smp_900090	4.52636e-149	0.817233	1	0.993	3.56315e-145	GSC/GSC Progeny	NADH_dehydrogenase_subunit_4	GSC_progeny
Smp_042160	7.11493e-29	0.811627	0.431	0.209	5.60087e-25	GSC/GSC Progeny	fructose-bisphosphate_aldolase	muscle_1,muscle_2,muscle_3,muscle_4,muscle_5,muscle_6,muscle_7,muscle_8,neuron_18,neuron_21,neuron_23,neuron_24,neuron_25,neuron_27,neuron_28,neuron_29,neuron_3,neuron_4,neuron_5,neuron_7
Smp_145300	1.12e-26	0.804109	0.273	0.086	8.81664e-23	GSC/GSC Progeny	Probable_peptidylglycine_alpha-hydroxylating_monooxygenase_1 peptidylglycine_alpha_hydroxylating_mono-oxygenase	neuron_1,neuron_10,neuron_11,neuron_12,neuron_13,neuron_14,neuron_15,neuron_17,neuron_18,neuron_19,neuron_2,neuron_20,neuron_21,neuron_22,neuron_23,neuron_24,neuron_25,neuron_26,neuron_27,neuron_28,neuron_29,neuron_3,neuron_4,neuron_5,neuron_6,neuron_7,neuron_8
Smp_001080	6.85121e-22	0.802175	0.301	0.127	5.39328e-18	GSC/GSC Progeny	RIIa_domain-containing_protein_1	flame_cells,neuron_16,neuron_4,neuron_5,neuron_6,neuron_9
Smp_210180	1.87231e-45	0.764341	0.773	0.604	1.47388e-41	GSC/GSC Progeny	Probable_D-tyrosyl-tRNA(Tyr)_deacylase_2 Ubiquitin-like_protein_5	NA		New
Smp_065840	7.85567e-32	0.761492	0.639	0.456	6.18398e-28	GSC/GSC Progeny	DNA_topoisomerase_2-alpha	GSC_progeny
Smp_158110	2.69218e-34	0.748846	0.694	0.545	2.11928e-30	GSC/GSC Progeny	Thioredoxin_peroxidase	flame_cells,neuron_5
Smp_337600	7.3036e-35	0.726725	0.713	0.52	5.7494e-31	GSC/GSC Progeny	pseudogene	hes2
Smp_332010	3.38482e-35	0.723125	0.722	0.588	2.66453e-31	GSC/GSC Progeny	Succinate--CoA_ligase_[ADP-forming]_subunit_beta	NA		New
Smp_000980	3.7456e-21	0.705622	0.56	0.436	2.94853e-17	GSC/GSC Progeny	High_mobility_group_protein_DSP1	neuron_19
Smp_084870	5.15409e-28	0.703475	0.627	0.465	4.0573e-24	GSC/GSC Progeny	Polyadenylation_and_cleavage_factor_homolog_11	late_vitellocytes
Smp_329680	8.06395e-70	0.701202	0.967	0.897	6.34794e-66	GSC/GSC Progeny	28S_ribosomal_protein_S21,_mitochondrial	GSC_progeny,GSCs
Smp_025860	2.50398e-45	0.699145	0.88	0.8	1.97113e-41	GSC/GSC Progeny	Thymosin_beta	flame_cells,tegument_1,tegument_2,unknown
Smp_342150	1.12705e-23	0.698427	0.562	0.385	8.87216e-20	GSC/GSC Progeny	Acetylcholinesterase	NA		New
Smp_015530	5.65717e-40	0.666388	0.78	0.64	4.45332e-36	GSC/GSC Progeny	DNA_mismatch_repair_protein_MutS Myosin-16	NA		New
Smp_900020	3.06476e-123	0.659596	1	0.994	2.41258e-119	GSC/GSC Progeny	NADH-ubiquinone_oxidoreductase_chain_6_(Fragment)	GSC_progeny
Smp_100090	2.32005e-35	0.657863	0.794	0.725	1.82634e-31	GSC/GSC Progeny	High_mobility_group_protein_DSP1	GSCs,S1,eled_neoblasts,neoblast_1
Smp_048830	3.99438e-37	0.648411	0.804	0.7	3.14438e-33	GSC/GSC Progeny	NADH_dehydrogenase_[ubiquinone]_1_beta_subcomplex_subunit_3	NA		New
Smp_900000	7.8612e-105	0.647543	0.998	0.976	6.18833e-101	GSC/GSC Progeny	cytochrome_c_oxidase_subunit_I	GSC_progeny
Smp_900110	1.79443e-57	0.62245	0.926	0.826	1.41257e-53	GSC/GSC Progeny	NADH-ubiquinone_oxidoreductase_chain_1	NA		New
Smp_087550	7.71942e-73	0.605339	0.969	0.928	6.07672e-69	GSC/GSC Progeny	Adhesion_G-protein_coupled_receptor_D2	NA		New
Smp_046030	4.20515e-26	0.604785	0.696	0.611	3.31029e-22	GSC/GSC Progeny	U6_snRNA-associated_Sm-like_protein_LSm1	NA		New
Smp_174850	3.12247e-49	0.596981	0.911	0.852	2.45801e-45	GSC/GSC Progeny	Ragulator_complex_protein_LAMTOR1	NA		New
Smp_179460	6.40519e-50	0.593349	0.9	0.843	5.04217e-46	GSC/GSC Progeny	Methionyl-tRNA_formyltransferase	NA		New
Smp_900050	2.15898e-100	0.589811	1	0.983	1.69955e-96	GSC/GSC Progeny	NADH_dehydrogenase_subunit_5	GSC_progeny,GSCs
Smp_335990	1.07214e-35	0.574759	0.821	0.689	8.43992e-32	GSC/GSC Progeny	polyubiquitin_(ubiquitin)	NA		New
Smp_174720	7.02858e-31	0.55605	0.821	0.735	5.5329e-27	GSC/GSC Progeny	NADH_dehydrogenase_[ubiquinone]_1_alpha_subcomplex_subunit_1	muscle_2,muscle_4,neuron_23
Smp_322950	1.23388e-57	0.522735	0.964	0.933	9.71309e-54	GSC/GSC Progeny	Dynein_8_kDa_light_chain,_flagellar_outer_arm	NA		New
Smp_032950	1.34174e-26	0.521179	0.864	0.786	1.05622e-22	GSC/GSC Progeny	Calcium-binding_protein	GSCs,early_tsp-2,eled_neoblasts,hes2,neoblast_1
Smp_004780	3.00486e-28	0.51982	0.849	0.806	2.36543e-24	GSC/GSC Progeny	immunophilin	GSC_progeny
Smp_136590	8.60341e-45	0.505183	0.964	0.938	6.7726e-41	GSC/GSC Progeny	Pathogenesis-related_protein_PR-4A	NA		New
Smp_012800	1.05127e-34	0.502427	0.868	0.841	8.27558e-31	GSC/GSC Progeny	Barrier-to-autointegration_factor	NA		New
Smp_096790	1.30175e-27	4.35422	0.588	0.043	1.02474e-23	somatic	Pentafunctional_AROM_polypeptide Probable_peroxisomal_acyl-coenzyme_A_oxidase_1	parenchyma_1,parenchyma_2
Smp_046630	1.27056e-27	4.26729	0.647	0.053	1.00018e-23	somatic	Uncharacterized_protein_SJCHGC09766	parenchyma_1,parenchyma_2	YES (parenchyma)
Smp_085540	1.54236e-102	4.26541	0.706	0.012	1.21414e-98	somatic	myosin_heavy_chain	muscle_1,muscle_2,muscle_3,muscle_4,muscle_5,muscle_6,muscle_7,muscle_8
Smp_342190	1.32127e-94	3.96676	0.765	0.017	1.0401e-90	somatic	Transient_receptor_potential_cation_channel_subfamily_A_member_1	muscle_1,muscle_2,muscle_3,muscle_4,muscle_5,muscle_6,muscle_7,muscle_8,neuron_1,neuron_10,neuron_11,neuron_12,neuron_13,neuron_14,neuron_15,neuron_16,neuron_17,neuron_18,neuron_19,neuron_2,neuron_20,neuron_21,neuron_22,neuron_23,neuron_24,neuron_25,neuron_26,neuron_27,neuron_28,neuron_29,neuron_3,neuron_30,neuron_4,neuron_5,neuron_6,neuron_7,neuron_8,neuron_9
Smp_045560	8.73149e-125	3.77469	0.941	0.019	6.87343e-121	somatic	Annexin_A8	muscle_3,muscle_4,muscle_5,muscle_6,muscle_8,neuron_16,neuron_19,neuron_28,neuron_5,neuron_6,neuron_8,tegument_1,unknown
Smp_068510	3.93683e-282	3.70691	0.941	0.004	3.09907e-278	somatic	Neuronal_calcium_sensor_2	muscle_1,muscle_2,muscle_3,muscle_4,muscle_5,muscle_6,muscle_7,muscle_8,neuron_10,neuron_11,neuron_13,neuron_18,neuron_2,neuron_20,neuron_21,neuron_23,neuron_24,neuron_25,neuron_28,neuron_29,neuron_3,neuron_30,neuron_4,neuron_6,neuron_7,neuron_8
Smp_307020	2.46492e-166	3.44379	0.706	0.005	1.94039e-162	somatic	Actin-2	muscle_1,muscle_2,muscle_3,muscle_4,muscle_5,muscle_6,muscle_7,muscle_8
Smp_132670	2.34369e-159	3.39455	0.765	0.007	1.84495e-155	somatic	myosin_regulatory_light_chain_2_smooth_muscle	Mehlis'_gland,muscle_1,muscle_2,muscle_3,muscle_4,muscle_5,muscle_6,muscle_7,muscle_8
Smp_063330	2.15459e-44	3.24137	0.471	0.015	1.69609e-40	somatic	Villidin	parenchyma_1,parenchyma_2,unknown
Smp_045220	1.79109e-82	3.19489	0.706	0.017	1.40994e-78	somatic	Myosin_essential_light_chain,_striated_adductor_muscle	muscle_1,muscle_2,muscle_3,muscle_4,muscle_5,muscle_6,muscle_7,muscle_8
Smp_031770	2.54856e-103	3.16683	0.765	0.015	2.00622e-99	somatic	Tropomyosin-2 Tropomyosin_II_isoform_16	muscle_1,muscle_2,muscle_3,muscle_4,muscle_5,muscle_6,muscle_7,muscle_8	YES (muscle)
Smp_179810	5.11211e-260	3.13745	0.706	0.001	4.02425e-256	somatic	Troponin_T	muscle_1,muscle_2,muscle_3,muscle_4,muscle_5,muscle_6,muscle_7,muscle_8
Smp_141610	4.03717e-40	3.10388	0.471	0.017	3.17806e-36	somatic	Cathepsin_B-like_cysteine_proteinase	parenchyma_1,parenchyma_2,unknown
Smp_000320	6.33915e-64	3.03354	0.588	0.015	4.99018e-60	somatic	Uncharacterized_protein_ZK1073.1	muscle_2,muscle_3,muscle_5,muscle_6,muscle_7,muscle_8,neuron_13,neuron_14,neuron_18,neuron_20,neuron_21,neuron_23,neuron_25,neuron_27,neuron_28,neuron_29,neuron_3,neuron_31_(7b2-),neuron_7,neuron_9
Smp_154760	1.64939e-236	2.85082	0.824	0.004	1.2984e-232	somatic	Tenascin-X	esophageal_gland,muscle_1,muscle_2,muscle_3,muscle_5,muscle_6,parenchyma_1,parenchyma_2,unknown
Smp_114660	8.66838e-68	2.77842	0.471	0.008	6.82375e-64	somatic	Elongator_complex_protein_1	parenchyma_1,parenchyma_2
Smp_018250	1.47316e-191	2.77765	0.647	0.003	1.15967e-187	somatic	Troponin_I_4	muscle_1,muscle_2,muscle_3,muscle_4,muscle_5,muscle_6,muscle_7,muscle_8
Smp_245120	7.86388e-280	2.77533	0.706	0.001	6.19045e-276	somatic	Hypothetical_protein	muscle_3,muscle_5,parenchyma_2
Smp_332540	0	2.67704	0.824	0.001	0	somatic	Aminopeptidase_Ey Aminopeptidase_N	muscle_1,muscle_2,muscle_3,muscle_4,muscle_5,muscle_6,neuron_1,neuron_16,neuron_28,neuron_6,parenchyma_1,parenchyma_2
Smp_012810	0	2.55598	0.824	0.001	0	somatic	Four_and_a_half_LIM_domains_protein_3	Mehlis'_gland,muscle_1,muscle_2,muscle_3,muscle_4,muscle_5,muscle_6,muscle_7,muscle_8,neuron_1,neuron_2,neuron_24,neuron_28,neuron_31_(7b2-),parenchyma_2
Smp_011560	4.50439e-43	2.45138	0.647	0.032	3.54586e-39	somatic	Tetraspanin-11	flame_cells,muscle_1,muscle_2,muscle_3,muscle_4,muscle_5,muscle_6,muscle_7,muscle_8,neuron_17
Smp_021920	9.276e-255	2.37399	0.647	0.001	7.30207e-251	somatic	paramyosin	muscle_1,muscle_2,muscle_3,muscle_4,muscle_5,muscle_6,muscle_7,muscle_8,neuron_10,neuron_16,neuron_4,neuron_6
Smp_090080	4.00636e-73	2.34075	0.412	0.005	3.15381e-69	somatic	Neuroserpin	mature_vitellocytes,parenchyma_1,parenchyma_2,unknown
Smp_153550	2.35479e-90	2.31367	0.471	0.005	1.85369e-86	somatic	Coiled-coil_domain-containing_protein_96	parenchyma_1,parenchyma_2
Smp_310160	0	2.28622	0.882	0.001	0	somatic	Trafficking_protein_particle_complex_subunit_10	muscle_1,muscle_3,muscle_4,muscle_5,muscle_6,parenchyma_1,parenchyma_2,unknown
Smp_307010	1.232e-247	2.27474	0.882	0.004	9.69833e-244	somatic	Actin-2	muscle_1,muscle_2,muscle_3,muscle_4,muscle_5,muscle_6,muscle_7,muscle_8,parenchyma_1,parenchyma_2,prom2,unknown
Smp_151600	2.21292e-146	2.26362	0.706	0.007	1.74201e-142	somatic	neuronal_calcium_sensor_2	muscle_1,muscle_2,muscle_3,muscle_4,muscle_5,muscle_6,muscle_7,muscle_8,neuron_19,neuron_8
Smp_046800	2.41257e-81	2.23287	0.471	0.006	1.89918e-77	somatic	Fatty_acid-binding_protein	parenchyma_1,parenchyma_2
Smp_017730	1.16739e-66	2.22607	0.706	0.022	9.18966e-63	somatic	200-kDa_GPI-anchored_surface_glycoprotein	egc,neuron_12,neuron_17,neuron_21,parenchyma_1,parenchyma_2
Smp_340060	7.92395e-98	2.18344	0.529	0.006	6.23773e-94	somatic	trypsin-like_serine_protease	parenchyma_1,parenchyma_2
Smp_197370	3.06608e-191	2.14772	0.647	0.003	2.41362e-187	somatic	Collagen_alpha-2(I)_chain	muscle_1,muscle_2,muscle_3,muscle_4,muscle_5,muscle_6,muscle_7,muscle_8,neuron_10,neuron_11,neuron_17,neuron_5,neuron_6
Smp_070380	5.72371e-83	2.14558	0.882	0.029	4.5057e-79	somatic	Autoinducer_1_sensor_kinase/phosphatase_LuxN	flame_cells,muscle_1,muscle_2,muscle_3,muscle_4,muscle_5,muscle_6,muscle_7,muscle_8,parenchyma_1
Smp_334090	9.3862e-186	2.11075	0.765	0.005	7.38881e-182	somatic	Neuroblast_differentiation-associated_protein_AHNAK	Mehlis'_gland,early_tsp-2,egc,meg-1,muscle_1,muscle_2,muscle_3,muscle_4,muscle_5,muscle_6,muscle_7,muscle_8,neuron_17,neuron_24,neuron_27,neuron_28,neuron_3,neuron_7,unknown,zfp-1-1
Smp_200240	2.43266e-140	2.08168	0.706	0.007	1.91499e-136	somatic	Universal_stress_protein_MSMEG_3950/MSMEI_3859	neuron_12,neuron_13,neuron_15,neuron_18,neuron_2,neuron_20,neuron_25,neuron_27,neuron_3,neuron_30,neuron_4,parenchyma_1,parenchyma_2
Smp_086330	1.14577e-81	2.06806	0.765	0.021	9.01951e-78	somatic	Myophilin	muscle_1,muscle_2,muscle_3,muscle_4,muscle_5,muscle_6,muscle_7,muscle_8
Smp_172460	6.65128e-139	2.03634	0.647	0.006	5.23589e-135	somatic	Krueppel-like_factor_16	NA		New
Smp_242240	8.73763e-171	2.01141	0.529	0.002	6.87826e-167	somatic	Insulin-like_growth_factor-binding_protein-related_protein_1	muscle_1,muscle_2,muscle_3,muscle_4,muscle_5,muscle_6,muscle_7,muscle_8
Smp_087250	8.77101e-205	2.006	0.529	0.001	6.90454e-201	somatic	Cysteine_and_glycine-rich_protein_2	muscle_1,muscle_2,muscle_3,muscle_4,muscle_5,muscle_6,muscle_7,muscle_8
Smp_000820	1.45633e-101	1.99788	0.471	0.004	1.14642e-97	somatic	DNA_polymerase_alpha_catalytic_subunit UPF0753_protein_Nham_4323	parenchyma_1,parenchyma_2
Smp_105020	3.1546e-235	1.98333	0.647	0.001	2.4833e-231	somatic	Titin	muscle_1,muscle_2,muscle_3,muscle_4,muscle_5,muscle_6,muscle_7,muscle_8,neuron_11
Smp_136710	3.1546e-235	1.9756	0.647	0.001	2.4833e-231	somatic	Calcium-transporting_ATPase_sarcoplasmic/endoplasmic_reticulum_type calcium_transporting_atpase	muscle_1,muscle_2,muscle_3,muscle_4,muscle_5,muscle_6,muscle_7,muscle_8
Smp_063530	1.61583e-24	1.95628	0.471	0.03	1.27198e-20	somatic	Ferritin	parenchyma_1,parenchyma_2,unknown
Smp_095520	1.71284e-56	1.94909	0.412	0.008	1.34835e-52	somatic	dynein_light_chain	sm13,tegument_1,tegument_2,unknown
Smp_311660	1.02084e-179	1.93773	0.471	0.001	8.03606e-176	somatic	Hypothetical_protein U-actitoxin-Avd3s_(Fragment)	parenchyma_1,parenchyma_2
Smp_205270	1.90448e-168	1.93007	0.588	0.003	1.49921e-164	somatic	E3_ubiquitin-protein_ligase_RNF6	muscle_5,muscle_6,parenchyma_1,parenchyma_2,tegument_1,zfp-1-1
Smp_126540	9.75167e-278	1.92951	0.647	0	7.67651e-274	somatic	Collagen_alpha-1(XV)_chain Vegetative_incompatibility_protein_HET-E-1	flame_cells,muscle_1,muscle_2,muscle_3,muscle_4,muscle_5,muscle_6,muscle_8,neuron_15,neuron_21,neuron_31_(7b2-),neuron_8,parenchyma_1,unknown
Smp_011830	2.99386e-73	1.90772	0.412	0.005	2.35677e-69	somatic	Subtilisin-like_protease_9 Urease_accessory_protein_UreD_2	parenchyma_1,parenchyma_2	YES (parenchyma)
Smp_035210	3.06608e-191	1.84273	0.647	0.003	2.41362e-187	somatic	Paramyosin	muscle_1,muscle_2,muscle_3,muscle_4,muscle_5,muscle_6,muscle_7,muscle_8
Smp_130280	1.26742e-136	1.83403	0.529	0.003	9.97716e-133	somatic	Adhesive_plaque_matrix_protein_2 Sushi,_nidogen_and_EGF-like_domain-containing_protein_1 Uncharacterized_WD_repeat-containing_protein_all2124	muscle_1,muscle_2,muscle_3,muscle_4,muscle_5,muscle_6,muscle_7,muscle_8,parenchyma_2,unknown
Smp_194090	3.86961e-81	1.82517	0.471	0.006	3.04615e-77	somatic	Chymotrypsin_B Suppressor_of_tumorigenicity_14_protein_homolog subfamily_S1A_unassigned_peptidase_(S01_family)	muscle_1,muscle_2,muscle_3,muscle_4,muscle_6,muscle_7,muscle_8,parenchyma_1,parenchyma_2
Smp_105220	2.61635e-260	1.82232	0.824	0.003	2.05959e-256	somatic	Lymphocyte_antigen_6D	muscle_6,muscle_8,neuron_1,neuron_11,neuron_17,neuron_18,neuron_20,neuron_23,neuron_25,neuron_26,neuron_27,neuron_3,neuron_5,neuron_8,parenchyma_1
Smp_170340	1.49242e-180	1.79987	0.588	0.002	1.17483e-176	somatic	Collagen_alpha-1(IV)_chain	muscle_1,muscle_2,muscle_3,muscle_4,muscle_5,muscle_6,muscle_7,muscle_8
Smp_170630	1.92837e-31	1.77023	0.471	0.023	1.51801e-27	somatic	Periostin,_putative	parenchyma_1,parenchyma_2
Smp_328110	3.1954e-33	1.76135	0.647	0.041	2.51542e-29	somatic	Thiamine_transporter_2	muscle_1,muscle_3,muscle_5,muscle_6,muscle_7,neuron_1,neuron_10,neuron_12,neuron_16,neuron_17,neuron_18,neuron_2,neuron_20,neuron_21,neuron_22,neuron_23,neuron_24,neuron_25,neuron_26,neuron_27,neuron_28,neuron_29,neuron_30,neuron_4,neuron_5,neuron_7,neuron_9,parenchyma_1
Smp_049270	5.77883e-48	1.72552	0.588	0.022	4.5491e-44	somatic	Major_egg_antigen	muscle_1,muscle_2,muscle_3,muscle_4,muscle_5,muscle_6,muscle_7,muscle_8,neuron_1,neuron_11,neuron_12,neuron_13,neuron_21,neuron_23,neuron_24,neuron_8,tegument_2
Smp_135560	6.27382e-155	1.70617	0.412	0.001	4.93875e-151	somatic	Collagen_alpha-2(I)_chain	muscle_1,muscle_2,muscle_3,muscle_4,muscle_5,muscle_6,muscle_7,muscle_8
Smp_213900	2.78991e-63	1.69746	0.588	0.015	2.19622e-59	somatic	Collagen_alpha-1(IV)_chain	muscle_1,muscle_2,muscle_3,muscle_4,muscle_5,muscle_6,muscle_7,muscle_8
Smp_001100	6.2819e-138	1.68748	0.412	0.001	4.94511e-134	somatic	Fibrillin-3	muscle_1,muscle_2,muscle_3,muscle_4,muscle_5,muscle_6,muscle_7,neuron_17
Smp_006860	6.052e-303	1.67344	0.706	0	4.76413e-299	somatic	PDZ_and_LIM_domain_protein_Zasp	muscle_1,muscle_2,muscle_3,muscle_4,muscle_5,muscle_6,muscle_7,muscle_8
Smp_341900	1.48744e-170	1.65346	0.529	0.002	1.17092e-166	somatic	Sarcoplasmic_calcium-binding_protein	muscle_1,muscle_2,muscle_3,muscle_4,muscle_5,muscle_6,muscle_7,muscle_8
Smp_019350	4.77031e-152	1.65275	0.353	0	3.75519e-148	somatic	Ly-6/neurotoxin-like_protein_1	muscle_1,muscle_2,muscle_3,muscle_7,muscle_8,neuron_1,neuron_11,neuron_12,neuron_13,neuron_14,neuron_15,neuron_18,neuron_20,neuron_21,neuron_25,neuron_27,neuron_3,neuron_30,neuron_31_(7b2-),neuron_5,neuron_6,neuron_7,parenchyma_2
Smp_246970	3.84215e-177	1.64988	0.412	0	3.02454e-173	somatic	Hypothetical_protein Pleckstrin_homology_domain-containing_family_G_member_7	muscle_2,muscle_3,muscle_4,muscle_5,muscle_7,muscle_8,neuron_11,neuron_15,neuron_19,neuron_20,neuron_27,neuron_28,neuron_6,neuron_7,neuron_8,neuron_9
Smp_201730	3.04364e-194	1.6318	0.588	0.002	2.39595e-190	somatic	Uncharacterized_protein_SJCHGC09800	neuron_14,parenchyma_1
Smp_200190	2.34779e-125	1.62404	0.706	0.009	1.84818e-121	somatic	Dynein_light_chain_2,_cytoplasmic	early_vitellocytes,flame_cells,gut,late_vitellocytes,mature_vitellocytes,muscle_2,muscle_3,muscle_4,muscle_5,muscle_6,parenchyma_1,sm13,tegument_1,tegument_2,unknown
Smp_308820	1.23312e-157	1.61382	0.529	0.002	9.70709e-154	somatic	Peroxidasin_homolog	parenchyma_1,parenchyma_2
Smp_335150	5.38296e-114	1.59588	0.353	0.001	4.23747e-110	somatic	Anosmin-1	parenchyma_1,parenchyma_2
Smp_024820	1.20877e-75	1.59542	0.529	0.009	9.51541e-72	somatic	CD9_antigen	muscle_1,muscle_2,muscle_3,muscle_4,muscle_5,muscle_6,muscle_7,muscle_8,neuron_1,neuron_13,neuron_17,neuron_18,neuron_20,neuron_21,neuron_23,neuron_24,neuron_28,neuron_3,neuron_4,neuron_7,neuron_9
Smp_343740	1.47966e-210	1.59075	0.588	0.001	1.16479e-206	somatic	Collagen_alpha-2(I)_chain	muscle_1,muscle_2,muscle_3,muscle_4,muscle_5,muscle_6,muscle_7,muscle_8
Smp_084090	6.85641e-108	1.57214	0.471	0.004	5.39736e-104	somatic	Junctophilin-3	muscle_1,muscle_2,muscle_3,muscle_4,muscle_5,muscle_6,muscle_7,muscle_8
Smp_041550	4.39302e-85	1.55809	0.471	0.006	3.45819e-81	somatic	Serine/threonine-protein_phosphatase_6_regulatory_subunit_1	flame_cells,parenchyma_1,parenchyma_2,tegument_2,unknown
Smp_212710	6.73074e-128	1.53971	0.529	0.004	5.29844e-124	somatic	Transforming_growth_factor-beta-induced_protein_ig-h3 gynecophoral_canal_protein	parenchyma_1,parenchyma_2
Smp_146250	6.86133e-60	1.53036	0.471	0.01	5.40124e-56	somatic	Tissue_alpha-L-fucosidase	mature_vitellocytes,parenchyma_1,parenchyma_2,tegument_2
Smp_130580	2.59618e-44	1.53029	0.588	0.024	2.04371e-40	somatic	Disabled_homolog_2	flame_cells,late_male_germ_cells,mature_vitellocytes,neuron_19,parenchyma_1,parenchyma_2,tegument_2
Smp_075770	7.03967e-102	1.52631	0.529	0.006	5.54163e-98	somatic	Abnormal_spindle-like_microcephaly-associated_protein_homolog_(Fragment)	flame_cells,muscle_1,muscle_2,muscle_3,muscle_4,muscle_5,muscle_7,muscle_8,neuron_22
Smp_022340	1.08165e-124	1.52324	0.471	0.003	8.51478e-121	somatic	PDZ_and_LIM_domain_protein_3	muscle_1,muscle_2,muscle_3,muscle_4,muscle_5,muscle_6,muscle_7,muscle_8,neuron_18
Smp_156230	7.23426e-91	1.51214	0.294	0.001	5.69481e-87	somatic	PC-esterase_domain-containing_protein_1A	muscle_1,muscle_2,muscle_3,muscle_5,muscle_6,muscle_7,parenchyma_1
Smp_141810	3.16524e-114	1.47461	0.353	0.001	2.49168e-110	somatic	Hypothetical_protein	muscle_4,muscle_5,muscle_6,neuron_1,neuron_11,neuron_3
Smp_163810	7.67461e-48	1.46972	0.412	0.01	6.04145e-44	somatic	Laminin-like_protein_lam-2	neuron_31_(7b2-),neuron_8,parenchyma_1,parenchyma_2
Smp_000100	8.77101e-205	1.46619	0.529	0.001	6.90454e-201	somatic	Actin-binding/filamin-like_protein Filamin-A Filamin-B	muscle_1,muscle_2,muscle_3,muscle_4,muscle_5,muscle_6,muscle_7,muscle_8,neuron_10,neuron_20,neuron_30
Smp_311630	3.78538e-85	1.46455	0.471	0.006	2.97985e-81	somatic	Ferritin-2_heavy_chain	gut,parenchyma_1,parenchyma_2,tegument_1,tegument_2,unknown
Smp_020550	1.26104e-79	1.46322	0.294	0.002	9.92691e-76	somatic	Basement_membrane-specific_heparan_sulfate_proteoglycan_core_protein	muscle_1,muscle_2,muscle_3,muscle_4,muscle_5,muscle_6,muscle_7,muscle_8
Smp_140860	6.70645e-180	1.45653	0.471	0.001	5.27932e-176	somatic	Innexin_unc-9	muscle_1,muscle_2,muscle_3,muscle_4,muscle_5,muscle_6,muscle_7,muscle_8,neuron_15,neuron_20,neuron_24,neuron_29,neuron_6
Smp_164590	4.56343e-83	1.43748	0.353	0.003	3.59233e-79	somatic	Collagen_alpha-2(I)_chain	muscle_1,muscle_2,muscle_3,muscle_4,muscle_5,muscle_6,muscle_7,muscle_8,neuron_17
Smp_347790	1.76985e-161	1.43011	0.471	0.001	1.39322e-157	somatic	Protocadherin-11_X-linked	muscle_1,muscle_4,muscle_5,muscle_6,muscle_8,neuron_18,neuron_3,neuron_31_(7b2-),neuron_9
Smp_147790	1.13386e-179	1.42683	0.471	0.001	8.92575e-176	somatic	Homeobox_protein_homothorax	neuron_12,neuron_21,neuron_24,neuron_25,neuron_30
Smp_043110	2.61044e-168	1.39969	0.588	0.003	2.05494e-164	somatic	Phosphoenolpyruvate_carboxylase	muscle_1,muscle_2,muscle_3,muscle_4,muscle_5,muscle_6,muscle_7,muscle_8,neuron_10,neuron_13,neuron_15,neuron_18,neuron_19,neuron_20,neuron_23,neuron_26,neuron_27,neuron_28,neuron_29,neuron_30,neuron_4,neuron_5,neuron_6,neuron_7,neuron_9,parenchyma_1
Smp_132270	5.66414e-127	1.38216	0.294	0	4.45881e-123	somatic	Hypothetical_protein Poly(rC)-binding_protein_3	muscle_1,muscle_2,muscle_3,muscle_4,muscle_5,neuron_17,neuron_19,neuron_20,neuron_21,neuron_23,neuron_24,neuron_27,neuron_29,neuron_8
Smp_134870	8.75285e-54	1.37744	0.353	0.006	6.89025e-50	somatic	Early_growth_response_protein_1	tegument_1
Smp_089670	2.44907e-91	1.37609	0.353	0.002	1.92791e-87	somatic	Alpha-1-macroglobulin	parenchyma_1,parenchyma_2
Smp_344800	1.17163e-42	1.36968	0.412	0.011	9.22306e-39	somatic	Extracellular_matrix_protein_A	muscle_7,neuron_11,neuron_17,neuron_20,neuron_27,parenchyma_1,parenchyma_2,tegument_1,unknown
Smp_306450	2.15001e-227	1.36285	0.529	0	1.69249e-223	somatic	Neural-cadherin	muscle_5,muscle_6,tegument_2,unknown
Smp_161790	2.82119e-91	1.35772	0.353	0.002	2.22084e-87	somatic	30S_ribosomal_protein_S8e JmjC_domain-containing_histone_demethylation_protein_1	muscle_1,muscle_2,muscle_3,muscle_4,muscle_5,muscle_6,muscle_7,muscle_8,parenchyma_2
Smp_314500	3.16524e-114	1.35539	0.353	0.001	2.49168e-110	somatic	A_disintegrin_and_metalloproteinase_with_thrombospondin_motifs_20	muscle_1,muscle_2,muscle_3,muscle_4,muscle_5,muscle_6,muscle_7,neuron_26,unknown
Smp_311670	2.91454e-130	1.35442	0.353	0.001	2.29432e-126	somatic	U-actitoxin-Avd3s_(Fragment)	parenchyma_1
Smp_068280	3.22553e-64	1.34408	0.471	0.009	2.53914e-60	somatic	Prolyl_4-hydroxylase_subunit_alpha-2	muscle_1,muscle_2,muscle_3,muscle_4,muscle_5,muscle_6,muscle_7,muscle_8
Smp_047650	1.08894e-51	1.34213	0.588	0.019	8.57212e-48	somatic	Ferritin-2_heavy_chain	neuron_25,tegument_2
Smp_136930	1.12999e-51	1.33164	0.412	0.009	8.89529e-48	somatic	Major_egg_antigen	muscle_1,muscle_2,muscle_3,muscle_4,muscle_5,muscle_8,neuron_15
Smp_159600	1.99557e-77	1.30876	0.412	0.005	1.57091e-73	somatic	Collagen_alpha-1(IV)_chain	muscle_2,muscle_3,muscle_4,muscle_5,muscle_6,muscle_7,muscle_8
Smp_157670	7.51898e-106	1.30536	0.294	0.001	5.91894e-102	somatic	Hypothetical_protein PDZ_and_LIM_domain_protein_7	muscle_1,muscle_2,muscle_3,muscle_4,muscle_5,muscle_6,muscle_7,muscle_8
Smp_081900	1.0832e-45	1.28186	0.353	0.007	8.52692e-42	somatic	Long_neurotoxin_homolog_NTL2	egc,meg-1,muscle_1,muscle_2,muscle_3,muscle_5,muscle_7,muscle_8,neuron_1,neuron_18,neuron_23,neuron_24,neuron_25,tegument_1,tegument_2,zfp-1-1
Smp_001950	4.74246e-23	1.27192	0.588	0.049	3.73327e-19	somatic	CRISPR-associated_endoribonuclease_Cas2	muscle_2,muscle_4,muscle_6,muscle_7
Smp_141250	4.87752e-49	1.26574	0.294	0.004	3.83958e-45	somatic	Delta-like_protein_D	Mehlis'_gland,muscle_5,muscle_6,muscle_8,parenchyma_2
Smp_341310	1.29563e-101	1.23554	0.353	0.002	1.01992e-97	somatic	Glycine_dehydrogenase_(decarboxylating)	muscle_1,muscle_2,muscle_3,muscle_4,muscle_5,muscle_6,muscle_7,muscle_8,neuron_13,neuron_18,neuron_20,neuron_21,neuron_23,neuron_24,neuron_28,neuron_3,neuron_7
Smp_131050	1.56945e-115	1.22152	0.471	0.003	1.23547e-111	somatic	cAMP-dependent_protein_kinase_type_II_regulatory_subunit	muscle_1,muscle_5,muscle_6,muscle_7,muscle_8,neuron_10,neuron_17,neuron_2,neuron_22,neuron_26,neuron_28,neuron_30,neuron_4,neuron_5
Smp_123830	1.36772e-35	1.21027	0.294	0.007	1.07667e-31	somatic	Collagen_alpha-1(XXIV)_chain	muscle_1,muscle_2,muscle_3,muscle_4,muscle_5,muscle_6,muscle_7,muscle_8
Smp_347270	2.63414e-130	1.19328	0.353	0.001	2.07359e-126	somatic	Universal_stress_protein_MJ0531	tegument_1,tegument_2
Smp_047460	1.77476e-101	1.17847	0.353	0.002	1.39709e-97	somatic	Protein_SpAN	muscle_2,muscle_4,muscle_5,muscle_6,neuron_18,neuron_3
Smp_334140	1.2131e-161	1.17312	0.471	0.001	9.54949e-158	somatic	Ras-associated_and_pleckstrin_homology_domains-containing_protein_1	muscle_1,neuron_12,parenchyma_1,parenchyma_2
Smp_045550	4.77031e-152	1.16518	0.353	0	3.75519e-148	somatic	Annexin_A7	muscle_5,tegument_1
Smp_140990	6.95659e-155	1.16128	0.412	0.001	5.47623e-151	somatic	Hypothetical_protein	NA		New
Smp_128370	3.30544e-95	1.16036	0.471	0.005	2.60205e-91	somatic	Glutamate_synthase_1_[NADH],_chloroplastic Putative_glutamate_synthase_[NADPH]	mature_vitellocytes,neuron_11,neuron_13,neuron_17,neuron_21,neuron_24,parenchyma_1,parenchyma_2
Smp_134140	1.08406e-50	1.12819	0.353	0.006	8.53369e-47	somatic	cAMP-specific_3',5'-cyclic_phosphodiesterase cAMP-specific_3',5'-cyclic_phosphodiesterase,_isoform_F cAMP-specific_3',5'-cyclic_phosphodiesterase_4D	flame_cells,muscle_1,muscle_2,muscle_3,muscle_4,muscle_5,muscle_6,muscle_7,muscle_8,neuron_1,neuron_13,neuron_18,neuron_20,neuron_23,neuron_9
Smp_140610	1.3706e-50	1.12456	0.353	0.006	1.07894e-46	somatic	Acid_phosphatase_type_7	parenchyma_1,parenchyma_2,unknown
Smp_136070	7.71354e-155	1.11847	0.412	0.001	6.0721e-151	somatic	Tyrosine-protein_kinase_transmembrane_receptor_Ror	muscle_1,muscle_4,neuron_15,neuron_21,neuron_23,neuron_24,prom2
Smp_310170	4.77031e-152	1.1161	0.353	0	3.75519e-148	somatic	Basement_membrane-specific_heparan_sulfate_proteoglycan_core_protein	muscle_1,muscle_3,muscle_4,muscle_5,muscle_6,muscle_7,parenchyma_1,parenchyma_2,unknown
Smp_125070	2.07622e-43	1.1119	0.471	0.015	1.6344e-39	somatic	Cystathionine_beta-synthase	late_vitellocytes,parenchyma_1,parenchyma_2
Smp_306120	6.95659e-155	1.10757	0.412	0.001	5.47623e-151	somatic	Titin	muscle_1,muscle_2,muscle_3,muscle_4,muscle_6,muscle_7,muscle_8
Smp_121940	1.05786e-24	1.08629	0.353	0.016	8.32747e-21	somatic	FERM_domain-containing_protein_5	muscle_5,muscle_6,parenchyma_2
Smp_343120	3.74311e-91	1.08488	0.353	0.002	2.94657e-87	somatic	Plasma_membrane_calcium-transporting_ATPase_3	muscle_1,muscle_3,muscle_4,muscle_5,muscle_6,muscle_7,muscle_8,neuron_1,neuron_10,neuron_13,neuron_15,neuron_16,neuron_18,neuron_20,neuron_21,neuron_24,neuron_25,neuron_28,neuron_29,neuron_3,neuron_30,neuron_4,neuron_5,neuron_6,neuron_7,neuron_8,neuron_9
Smp_005880	2.45592e-26	1.08287	0.588	0.041	1.9333e-22	somatic	phosphoenolpyruvate_carboxykinase	muscle_6,neuron_1,neuron_11,neuron_12,neuron_13,neuron_18,neuron_19,neuron_2,neuron_20,neuron_22,neuron_23,neuron_24,neuron_25,neuron_28,neuron_7,neuron_8
Smp_078690	1.08986e-137	1.07772	0.412	0.001	8.57941e-134	somatic	calponin	muscle_1,muscle_2,muscle_3,muscle_4,muscle_5,muscle_6,muscle_7,muscle_8
Smp_128230	6.22918e-40	1.07464	0.353	0.009	4.90361e-36	somatic	Protein_jagged-1b	parenchyma_1,parenchyma_2,tegument_2,unknown
Smp_332480	4.92722e-114	1.06974	0.353	0.001	3.87871e-110	somatic	Death_domain-containing_membrane_protein_NRADD Tumor_necrosis_factor_receptor_superfamily_member_16	muscle_2,muscle_3,muscle_4,muscle_7,muscle_8,neuron_1,neuron_10,neuron_12,neuron_21,neuron_23,neuron_24,neuron_27,neuron_28,neuron_3,neuron_8,neuron_9,prom2
Smp_037230	3.98808e-95	1.05571	0.412	0.003	3.13942e-91	somatic	fimbrin	early_tsp-2,meg-1,parenchyma_1,parenchyma_2,prom2,sm13,tegument_1,tegument_2,unknown,zfp-1-1
Smp_167650	4.96329e-65	1.05371	0.353	0.004	3.9071e-61	somatic	Rho_guanine_nucleotide_exchange_factor_17	muscle_1,muscle_2,muscle_3,muscle_4,muscle_5,muscle_6,muscle_7,muscle_8
Smp_302360	2.29946e-28	1.04296	0.353	0.013	1.81013e-24	somatic	Supervillin	muscle_3,muscle_4,muscle_5,muscle_6,muscle_8,neuron_10,tegument_1,unknown
Smp_133600	1.16824e-39	1.03441	0.471	0.016	9.19637e-36	somatic	UTP--glucose-1-phosphate_uridylyltransferase	meg-1,muscle_1,muscle_2,muscle_3,muscle_4,muscle_5,muscle_6,muscle_7,muscle_8,neuron_15,neuron_18,neuron_21,neuron_27,neuron_3,zfp-1-1
Smp_034850	1.10223e-90	1.03042	0.294	0.001	8.67676e-87	somatic	TWiK_family_of_potassium_channels_protein_18	muscle_4,muscle_5,muscle_8
Smp_074150	1.43527e-137	1.02896	0.412	0.001	1.12985e-133	somatic	annexin	flame_cells,muscle_1,muscle_2,muscle_3,muscle_4,muscle_5,muscle_6,muscle_7,muscle_8,neuron_1,neuron_11,neuron_12,neuron_13,neuron_14,neuron_15,neuron_16,neuron_17,neuron_18,neuron_19,neuron_20,neuron_21,neuron_22,neuron_23,neuron_24,neuron_25,neuron_27,neuron_29,neuron_3,neuron_5,neuron_7,neuron_9,tegument_2
Smp_126480	5.42278e-53	1.02827	0.294	0.004	4.26881e-49	somatic	Calponin-3	muscle_1,muscle_2,muscle_3,muscle_4,muscle_5,muscle_6,muscle_7,muscle_8
Smp_139100	1.16994e-53	1.02643	0.353	0.006	9.20975e-50	somatic	Hypothetical_protein Protein_F37C4.5	muscle_1,muscle_4,muscle_7,muscle_8,neuron_1,neuron_10,neuron_11,neuron_12,neuron_13,neuron_14,neuron_15,neuron_16,neuron_18,neuron_19,neuron_20,neuron_21,neuron_23,neuron_24,neuron_26,neuron_28,neuron_3,neuron_31_(7b2-),neuron_6,neuron_7,neuron_8,neuron_9
Smp_305740	5.90099e-83	1.01404	0.353	0.003	4.64526e-79	somatic	Neuronal_acetylcholine_receptor_subunit_alpha-4	muscle_1,muscle_2,muscle_3,muscle_4,muscle_5,muscle_6,muscle_7,muscle_8,neuron_1,neuron_12,neuron_13,neuron_17,neuron_20,neuron_21,neuron_22,neuron_24,neuron_25,neuron_28,neuron_30,neuron_9
Smp_001000	4.77031e-152	1.00649	0.353	0	3.75519e-148	somatic	Universal_stress_protein_MSMEG_3950/MSMEI_3859	muscle_2,muscle_3,muscle_4,muscle_5,muscle_6,muscle_8,neuron_10,neuron_12,neuron_13,neuron_14,neuron_15,neuron_18,neuron_19,neuron_2,neuron_20,neuron_21,neuron_22,neuron_24,neuron_25,neuron_26,neuron_28,neuron_29,neuron_30,neuron_4,neuron_5,neuron_7,neuron_9
Smp_147680	2.34269e-45	1.00593	0.294	0.005	1.84416e-41	somatic	Calumenin-B	muscle_1,muscle_2,muscle_3,muscle_4,muscle_5,muscle_6,muscle_7,muscle_8
Smp_056990	9.31243e-46	0.999856	0.294	0.005	7.33074e-42	somatic	Glutamate_receptor_ionotropic,_kainate_2	late_male_germ_cells,parenchyma_1,parenchyma_2,tegument_1,tegument_2,unknown
Smp_038440	2.38067e-130	0.983746	0.353	0.001	1.87407e-126	somatic	cGMP-dependent_protein_kinase,_interacting_domain,_putative	flame_cells,muscle_1,muscle_2,muscle_3,muscle_4,muscle_5,muscle_6,muscle_7,muscle_8
Smp_057530	1.19321e-63	0.982287	0.294	0.003	9.39293e-60	somatic	Dipeptidyl_aminopeptidase-like_protein_6 Inactive_dipeptidyl_peptidase_10 Prolyl_endopeptidase_FAP	muscle_1,muscle_2,muscle_4,muscle_5,muscle_6,muscle_8,neuron_1,neuron_12,neuron_13,neuron_17,neuron_2,neuron_20,neuron_21,neuron_24,neuron_25,neuron_27,neuron_3,neuron_7,neuron_8
Smp_039300	5.38296e-114	0.971719	0.353	0.001	4.23747e-110	somatic	Tripartite_motif-containing_protein_2	muscle_1,muscle_2,muscle_3,muscle_4,muscle_5,muscle_6,muscle_7,muscle_8
Smp_143130	7.86991e-44	0.969698	0.412	0.011	6.19519e-40	somatic	Four_and_a_half_LIM_domains_protein_2	muscle_2,muscle_7,muscle_8,neuron_1,neuron_11,neuron_13,neuron_16,neuron_18,neuron_2,neuron_21,neuron_23,neuron_24,neuron_27,neuron_28,neuron_29,neuron_5,neuron_6,neuron_9
Smp_089320	5.10294e-49	0.969654	0.294	0.004	4.01704e-45	somatic	5'-nucleotidase_SurE	parenchyma_1,parenchyma_2,unknown
Smp_060030	2.98951e-29	0.968779	0.294	0.009	2.35334e-25	somatic	Somatomedin-B_and_thrombospondin_type-1_domain-containing_protein	muscle_4,muscle_5,muscle_6,muscle_8
Smp_171780	4.31123e-91	0.966513	0.353	0.002	3.3938e-87	somatic	SPARC	muscle_1,muscle_2,muscle_3,muscle_4,muscle_5,muscle_6,muscle_7,muscle_8
Smp_175390	5.66414e-127	0.964725	0.294	0	4.45881e-123	somatic	Hypothetical_protein	muscle_1,muscle_2,muscle_3,muscle_4,muscle_5,muscle_6,muscle_7,muscle_8,neuron_14,neuron_17,neuron_27
Smp_092020	2.44678e-79	0.963762	0.294	0.002	1.92611e-75	somatic	Hypothetical_protein	muscle_1,muscle_2,muscle_3,muscle_4,muscle_5,muscle_6,muscle_7,muscle_8,neuron_1,neuron_12,neuron_13,neuron_14,neuron_16,neuron_2,neuron_25,neuron_26,neuron_27,neuron_28,neuron_29,neuron_30,neuron_4,neuron_5,neuron_6,neuron_8
Smp_247280	1.89597e-33	0.951739	0.294	0.007	1.4925e-29	somatic	Zinc_finger_protein_608	egc,late_vitellocytes
Smp_141680	1.91995e-101	0.942659	0.353	0.002	1.51138e-97	somatic	Fasciclin-1	parenchyma_1,parenchyma_2
Smp_125480	5.66414e-127	0.938806	0.294	0	4.45881e-123	somatic	Synaptopodin_2-like_protein	muscle_1,muscle_2,muscle_3,muscle_4,muscle_5,muscle_6,muscle_7,muscle_8
Smp_065370	9.75483e-71	0.938612	0.294	0.002	7.679e-67	somatic	Alpha-amylase_2	muscle_8,parenchyma_1,parenchyma_2
Smp_122900	3.14988e-36	0.93385	0.353	0.01	2.47959e-32	somatic	Arrestin_red_cell_isoform_1 Beta-arrestin-1	neuron_10,neuron_14,neuron_15,neuron_17,neuron_20,neuron_21,neuron_23,neuron_26,neuron_29,neuron_31_(7b2-),neuron_8,parenchyma_1,parenchyma_2
Smp_311170	2.83461e-79	0.932517	0.294	0.002	2.23141e-75	somatic	PDZ_and_LIM_domain_protein_7	muscle_1,muscle_2,muscle_3,muscle_4,muscle_5,muscle_6,muscle_7,muscle_8,neuron_20
Smp_266820	2.29225e-23	0.921438	0.412	0.023	1.80446e-19	somatic	Fibronectin_type-III_domain-containing_protein_3A	parenchyma_1,parenchyma_2
Smp_180810	1.71921e-91	0.91774	0.353	0.002	1.35337e-87	somatic	Papilin	parenchyma_1,parenchyma_2
Smp_329010	1.08489e-25	0.904671	0.294	0.01	8.54029e-22	somatic	Lysosome_membrane_protein_2	parenchyma_1,parenchyma_2
Smp_133830	1.48208e-42	0.9018	0.294	0.005	1.1667e-38	somatic	Cytochrome_P450_26A1	muscle_1,muscle_2,muscle_3,muscle_5,muscle_6,muscle_7
Smp_128110	8.29574e-106	0.897993	0.294	0.001	6.53041e-102	somatic	Aquaporin-1	gut,muscle_6,muscle_8,parenchyma_1,parenchyma_2,unknown
Smp_133690	7.67253e-35	0.896829	0.353	0.01	6.03982e-31	somatic	Discoidin_domain-containing_receptor_2	muscle_4,muscle_5,muscle_6,muscle_8,neuron_17,neuron_28,parenchyma_2,prom2,unknown,zfp-1-1
Smp_138210	4.60951e-28	0.886624	0.353	0.013	3.62861e-24	somatic	Hypothetical_protein	muscle_1,muscle_2,muscle_3,muscle_4,muscle_5,muscle_6,muscle_7,muscle_8,tegument_1
Smp_266960	5.66414e-127	0.876597	0.294	0	4.45881e-123	somatic	Transcriptional_activator_cubitus_interruptus	muscle_1,muscle_4,neuron_15,neuron_16,neuron_2,neuron_21,neuron_23,neuron_24,neuron_26,neuron_4,neuron_5,neuron_6,parenchyma_2	YES (Parenchyma, Neurons)
Smp_148110	2.63359e-79	0.857824	0.294	0.002	2.07316e-75	somatic	Transcription_factor_SOX-10	Mehlis'_gland,muscle_5,muscle_6,neoblast_1,neoblast_2
Smp_131080	4.77031e-152	0.851416	0.353	0	3.75519e-148	somatic	Hypothetical_protein	parenchyma_1,parenchyma_2,unknown
Smp_194050	6.99241e-29	0.847416	0.294	0.009	5.50443e-25	somatic	Hypothetical_protein	early_tsp-2,neoblast_progeny,parenchyma_1,parenchyma_2,prom2,sm13,unknown
Smp_106110	1.19902e-90	0.816702	0.294	0.001	9.43867e-87	somatic	Kv_channel-interacting_protein_4	muscle_2,muscle_3,muscle_4,muscle_5,muscle_8,neuron_11,neuron_13,neuron_16,neuron_18,neuron_21,neuron_23,neuron_24,neuron_25,neuron_26,neuron_27,neuron_28,neuron_29,neuron_31_(7b2-),neuron_4,neuron_5,neuron_6,neuron_7,neuron_9
Smp_156910	1.90028e-45	0.783733	0.294	0.005	1.4959e-41	somatic	Hypothetical_protein Mediator_of_RNA_polymerase_II_transcription_subunit_10	Mehlis'_gland,early_vitellocytes,late_vitellocytes,muscle_1,muscle_2,muscle_3,muscle_7,muscle_8,parenchyma_1,parenchyma_2,tegument_1,tegument_2,unknown
Smp_209040	9.39358e-40	0.757533	0.294	0.006	7.39462e-36	somatic	Long-chain-fatty-acid--CoA_ligase_5	parenchyma_1
Smp_001780	5.66414e-127	0.748036	0.294	0	4.45881e-123	somatic	Major_facilitator_superfamily_domain-containing_protein_6	muscle_1,parenchyma_1
Smp_343760	1.10711e-21	0.727903	0.294	0.012	8.7152e-18	somatic	Hypothetical_protein	muscle_1,neuron_11,neuron_13,neuron_20
Smp_166170	1.90983e-63	0.692787	0.294	0.003	1.50342e-59	somatic	Putative_ankyrin_repeat_protein_R748	gut,prom2,tegument_2
Smp_164380	8.29574e-106	0.675235	0.294	0.001	6.53041e-102	somatic	cAMP-dependent_protein_kinase_catalytic_subunit_alpha	muscle_1,muscle_2,muscle_3,muscle_4,muscle_5,muscle_6,muscle_7,muscle_8,neuron_11,neuron_20,neuron_27,parenchyma_1,parenchyma_2
Smp_014840	3.88301e-24	0.673986	0.294	0.011	3.0567e-20	somatic	Hypothetical_protein Transcriptional_coactivator_YAP1	NA		New
Smp_128220	5.66414e-127	0.660055	0.294	0	4.45881e-123	somatic	Neurogenic_locus_notch_homolog_protein_3	parenchyma_1,parenchyma_2
Reference:	Wendt,G., Zhao,L., Chen,R., Liu,C., O’Donoghue,A.J., Caffrey,C.R., Reese,M.L. and Collins,J.J. (2020) A single-cell RNA-seq atlas of Schistosoma mansoni identifies a key regulator of blood feeding. Science, 369, 1644–1649.
